# Supplementary material for: Tungurahualini, a new tribe of Neotropical leafhoppers, with notes on the subfamily Mileewinae (Hemiptera, Cicadellidae)
Source: Zookeys. 2011 Aug 18;(124):19–39. doi: 10.3897/zookeys.124.1561 (PMC3175117; doi:10.3897/zookeys.124.1561)
Supplement: XML Treatment for Mileewinae [file zookeys.124.1561-treatment1.xml]

<!DOCTYPE tp:taxon-treatment
  PUBLIC "-//TaxonX//DTD Taxonomic Treatment Publishing DTD v0 20100105//EN" "tax-treatment-NSO.dtd">
<tp:taxon-treatment xmlns:tp="http://www.plazi.org/taxpub"><tp:treatment-meta><mixed-citation publication-type="journal"><person-group><name><surname>Dietrich</surname><given-names>C. H.</given-names></name></person-group><article-title>Tungurahualini, a new tribe of Neotropical leafhoppers, with notes on the subfamily Mileewinae (Hemiptera, Cicadellidae)</article-title><source>Zookeys</source><day>18</day><month>8</month><year>2011</year><volume>2011</volume><issue>124</issue><fpage>19</fpage><lpage>39</lpage><pub-id pub-id-type="doi">10.3897/zookeys.124.1561</pub-id></mixed-citation></tp:treatment-meta><tp:nomenclature><label>Subfamily</label><tp:taxon-name>
                        <tp:taxon-name-part taxon-name-part-type="subfamily">Mileewinae</tp:taxon-name-part>
                        <object-id xmlns:xlink="http://www.w3.org/1999/xlink" xlink:type="simple">htp://species-id.net/wiki/Mileewinae</object-id>
                    </tp:taxon-name><tp:nomenclature-citation-list><tp:nomenclature-citation><tp:taxon-name>Mileewinae</tp:taxon-name><comment> Evans, 1947</comment></tp:nomenclature-citation><tp:nomenclature-citation><tp:taxon-name>Makilingiinae</tp:taxon-name><comment> Evans, 1947, syn. n.</comment></tp:nomenclature-citation><tp:nomenclature-citation><tp:taxon-name>Tinterominae</tp:taxon-name><comment> Godoy &amp; Webb, 1994, syn. n.</comment></tp:nomenclature-citation></tp:nomenclature-citation-list></tp:nomenclature><tp:treatment-sec sec-type="Redescription"><title>Redescription.</title><p>Head with lorum extended little or no farther dorsad than clypeal suture; gena partially or entirely concealing triangular proepisternum; anteclypeus strongly convex, tapered distally; frontoclypeus without median longitudinal carina; ocelli on crown anteromesad of eyes, well separated from anterior margin; crown glabrous or punctate, without oblique lateral submarginal carinae; antennal base near anterodorsal corner of eye. Forewing (<xref ref-type="fig" rid="F2">Figs 19, 21, 23, 25, 27, 29</xref>) with crossvein s (= “r" of <xref ref-type="bibr" rid="B8">Evans 1947</xref>) absent (outer anteapical cell absent); inner apical cell elongate, more or less parallel-sided, extended to apical margin. Hind wing (<xref ref-type="fig" rid="F2">Figs 20, 22, 24, 26, 28, 30</xref>) with submarginal vein very close to or coincident with edge of wing along apical and costal margins; R2+3 complete. Front femur (<xref ref-type="fig" rid="F3">Figs 33, 34</xref>) row AV without enlarged basal setae; hind femoral setal formula 2+1+1; hind tarsomere I pecten with 4 or fewer setae, including 0–2 platellae. Male subgenital plates (<xref ref-type="fig" rid="F3">Figs 37–45</xref>) usually elongate, depressed basally, expanded medially or distally in lateral view (triangular in <tp:taxon-name>Makilingiini</tp:taxon-name>), macrosetae when present well separated from lateral margin and scattered or uniseriate; style apex (<xref ref-type="fig" rid="F4">Fig. 47</xref>) usually cheliform, apophysis usually with preapical tooth; connective Y- or T-shaped, usually with median anterior lobe. Female second valvulae (<xref ref-type="fig" rid="F6">Figs 71, 75</xref>) with distal paired blades comprising 50% or more of entire length of ovipositor.
                    </p></tp:treatment-sec><tp:treatment-sec sec-type="Notes"><title>Notes.</title><p><tp:taxon-name>Mileewinae</tp:taxon-name>, as here redefined, are most readily distinguished from other <tp:taxon-name>Cicadellidae</tp:taxon-name> by the following combination of features: head with ocelli on crown distant from eyes and margin, frontoclypeus without median longitudinal carina; forewing with only two anteapical cells; hind wing submarginal vein very close to margin at wing apex; female second valvulae with paired distal blades occupying 50% or more of their length. They key to couplet 46 in <xref ref-type="bibr" rid="B3">Dietrich's (2005)</xref> key to tribes of <tp:taxon-name>Cicadellidae</tp:taxon-name>, which comprises the three previously recognized taxa included here as tribes. Comparative study of morphological characters indicates that <italic><tp:taxon-name>Tungurahuala</tp:taxon-name></italic>, previously placed in <tp:taxon-name>Nirvaninae</tp:taxon-name> (<xref ref-type="bibr" rid="B11">Kramer 1965</xref>), and a related new genus, <italic><tp:taxon-name>Ilyapa</tp:taxon-name></italic>, are not closely related to other nirvanines and are more closely allied to <tp:taxon-name>Mileewinae</tp:taxon-name> (<xref ref-type="bibr" rid="B2">Dietrich 2004</xref>). <tp:taxon-name>Mileewinae</tp:taxon-name> previously included only the nominotypical tribe but is here redefined to include tribes <tp:taxon-name>Tinteromini</tp:taxon-name> and <tp:taxon-name>Makilingiini</tp:taxon-name> (both previously treated as separate subfamilies), as well as a new tribe, <tp:taxon-name>Tungurahualini</tp:taxon-name>, described below.
                    </p><p>The hind wing venation is very similar among the tribes here included in <tp:taxon-name>Mileewinae</tp:taxon-name>, although the extant Old World genera currently included in <tp:taxon-name>Mileewini</tp:taxon-name> (<italic><tp:taxon-name>Mileewa</tp:taxon-name></italic> Distant, <italic><tp:taxon-name>Ujna</tp:taxon-name></italic> Distant, and <italic><tp:taxon-name>Processina</tp:taxon-name></italic> Yang, Deitz &amp; Li ) share a unique pattern in which vein R2+3 is complete but does not extend to the wing apex (<xref ref-type="fig" rid="F2">Fig. 22</xref>); thus in these three genera there appear to be only three closed apical cells reaching the wing apex instead of the usual four (<xref ref-type="fig" rid="F2">Fig. 26</xref>). Interestingly, this pattern does not occur in the New World mileewine genus <italic><tp:taxon-name>Amahuaka</tp:taxon-name></italic> Melichar, or in the two genera of <tp:taxon-name>Mileewini</tp:taxon-name> described from Eocene Baltic amber (<xref ref-type="bibr" rid="B9">Gebicki and Szwedo 2001</xref>), all of which have vein R2+3 extended to the wing apex (<xref ref-type="fig" rid="F2">Fig. 26</xref>). <xref ref-type="bibr" rid="B9">Gebicki and Szwedo (2001)</xref> suggested that, based on the wing venation, <italic><tp:taxon-name>Orsalebra robusta</tp:taxon-name></italic> Young belongs in <tp:taxon-name>Mileewinae</tp:taxon-name>; however, species of <italic><tp:taxon-name>Orsalebra</tp:taxon-name></italic> have the ocelli on the anterior margin of the crown and are similar to <tp:taxon-name>Alebrini</tp:taxon-name> (<tp:taxon-name>Typhlocybinae</tp:taxon-name>) in other respects, so Young's (1952) original placement in <tp:taxon-name>Alebrini</tp:taxon-name> appears to be correct. As noted by <xref ref-type="bibr" rid="B17">Takiya (2007)</xref>, <italic><tp:taxon-name>Vidanoana</tp:taxon-name></italic> Young, a genus endemic to Chile and currently placed in <tp:taxon-name>Cicadellini</tp:taxon-name> has hind wing venation similar to that of <tp:taxon-name>Mileewinae</tp:taxon-name> (<xref ref-type="bibr" rid="B20">Young 1977</xref>). The placement of this genus needs to be re-evaluated through further comparative study beyond the scope of the present paper.
                    </p><p><bold>Key to tribes of <tp:taxon-name>Mileewinae</tp:taxon-name></bold>
                    </p><table-wrap content-type="key" position="anchor" orientation="portrait"><table><tbody><tr><td rowspan="1" colspan="1">1</td><td rowspan="1" colspan="1">Head with margin of crown sharply carinate and encroaching onto eye laterally (<xref ref-type="fig" rid="F1">Figs 13, 16</xref>); pronotum distinctly punctate; front femur with setae AM1 and AV1 small or absent (Phillippines, Thailand)
                                    </td><td rowspan="1" colspan="1"><tp:taxon-name>Makilingiini</tp:taxon-name></td></tr><tr><td rowspan="1" colspan="1">–</td><td rowspan="1" colspan="1">Head with margin of crown at most weakly carinate, not encroaching onto eye laterally (<xref ref-type="fig" rid="F1">Figs 12, 17, 18</xref>); pronotum without distinct punctations or, if punctures present, then pronotum also strongly rugose (<xref ref-type="fig" rid="F1">Figs 1–3</xref>); front femur with one or more enlarged ventral setae at or near apex (<xref ref-type="fig" rid="F3">Figs 33–34</xref>)
                                    </td><td rowspan="1" colspan="1">2</td></tr><tr><td rowspan="1" colspan="1">2</td><td rowspan="1" colspan="1">Body strongly depressed (<xref ref-type="fig" rid="F1">Figs 11–12</xref>), rostrum not exceeding front trochanters, frontoclypeus with distinct transverse ridge visible as shelf in lateral view (<xref ref-type="fig" rid="F1">Figs 11–12</xref>); forewing crossvein r-m1 present (<xref ref-type="fig" rid="F2">Figs 27, 29</xref>); hind tarsus much<!--PageBreak--> less than half length of tibia, tarsomere I without platellae (pale, baloonlike setae), apical pecten bearing spiniform macrosetae (<xref ref-type="fig" rid="F3">Figs 35–36</xref>); female second valvulae (<xref ref-type="fig" rid="F6">Figs 71, 75</xref>) with dorsal margin bearing numerous large teeth with smaller serrations between teeth (Neotropical region)
                                    </td><td rowspan="1" colspan="1"><tp:taxon-name>Tungurahualini</tp:taxon-name></td></tr><tr><td rowspan="1" colspan="1">–</td><td rowspan="1" colspan="1">Body not depressed (<xref ref-type="fig" rid="F1">Figs 16–18</xref>), rostrum extended well beyond front trochanters; frontoclypeus evenly convex or flat in profile without transverse ridge; forewing with or without crossvein r-m1 (<xref ref-type="fig" rid="F2">Figs 21, 23</xref>); hind tarsus approximately half length of tibia or longer (<xref ref-type="fig" rid="F1">Fig. 18</xref>), tarsomere I with apical pecten bearing one or more platellae; second valvulae with dorsal margin smooth or minutely serrate, without large teeth
                                    </td><td rowspan="1" colspan="1">3</td></tr><tr><td rowspan="1" colspan="1">3</td><td rowspan="1" colspan="1">Antennae longer than body; forewing crossvein r-m1 present, appendix absent (<xref ref-type="fig" rid="F2">Fig. 23</xref>)
                                    </td><td rowspan="1" colspan="1"><tp:taxon-name>Tinteromini</tp:taxon-name></td></tr><tr><td rowspan="1" colspan="1">–</td><td rowspan="1" colspan="1">Antennae shorter than body; forewing crossvein r-m1 absent, appendix well developed (<xref ref-type="fig" rid="F2">Figs 21, 25</xref>)
                                    </td><td rowspan="1" colspan="1"><tp:taxon-name>Mileewini</tp:taxon-name></td></tr></tbody></table></table-wrap><fig id="F1" position="float" orientation="portrait"><label>Figures 1–18.</label><caption><p><tp:taxon-name>Mileewinae</tp:taxon-name>, scale bars = 1 mm <bold>1–10</bold> <tp:taxon-name>Tungurahualini</tp:taxon-name>, dorsal habitus <bold>1</bold> <italic><tp:taxon-name>Tungurahuala basilisca</tp:taxon-name></italic>, male from Colombia <bold>2</bold> <italic><tp:taxon-name>Tungurahuala acuminata</tp:taxon-name></italic>, male <bold>3</bold> same, female <bold>4</bold> <italic><tp:taxon-name>Ilyapa bifida</tp:taxon-name></italic>, male <bold>5</bold> <italic><tp:taxon-name>Ilyapa loca</tp:taxon-name></italic>, male <bold>6</bold> <italic><tp:taxon-name>Ilyapa longispina</tp:taxon-name></italic>, male <bold>7</bold> <italic><tp:taxon-name>Ilyapa ochrescens</tp:taxon-name></italic>, male <bold>8</bold> <italic><tp:taxon-name>Ilyapa recurvata</tp:taxon-name></italic>, male <bold>9</bold> <italic><tp:taxon-name>Ilyapa viridis</tp:taxon-name></italic>, male <bold>10</bold> same, 5th instar nymph <bold>11–12</bold> <tp:taxon-name>Tungurahualini</tp:taxon-name>, lateral habitus <bold>11</bold> <italic><tp:taxon-name>Tungurahuala acuminata</tp:taxon-name></italic>, male <bold>12</bold> <italic><tp:taxon-name>Ilyapa viridis</tp:taxon-name></italic>, male <bold>13–18</bold> Other <tp:taxon-name>Mileewinae</tp:taxon-name> <bold>13</bold> <italic><tp:taxon-name>Makilingia</tp:taxon-name></italic> sp., male from Thailand, dorsal habitus <bold>14</bold> same, <italic><tp:taxon-name>Mileewa margheritae</tp:taxon-name></italic>, male <bold>15</bold> same, <italic><tp:taxon-name>Tinteromus</tp:taxon-name></italic> sp., male from Colombia (full length of antenna not shown) <bold>16</bold> <italic><tp:taxon-name>Makilingia</tp:taxon-name></italic> sp., lateral habitus <bold>17</bold> same, <italic><tp:taxon-name>Mileewa margheritae</tp:taxon-name></italic> <bold>18</bold> same, <italic><tp:taxon-name>Tinteromus</tp:taxon-name></italic> sp.</p></caption><graphic xmlns:xlink="http://www.w3.org/1999/xlink" xlink:href="ZooKeys-124-019-g001.jpg" position="float" orientation="portrait" xlink:type="simple"/></fig></tp:treatment-sec><tp:treatment-sec><!--Section generated to contain objects referenced in tp:taxon-treatment.--><fig id="F2" position="float" orientation="portrait"><label>Figures 19–30.</label><caption><p><tp:taxon-name>Mileewinae</tp:taxon-name>, wings <bold>19–20</bold> <italic><tp:taxon-name>Makilingia</tp:taxon-name></italic> sp. (Thailand), fore- and hind wing <bold>21–22</bold> same, <italic><tp:taxon-name>Mileewa margheritae</tp:taxon-name></italic> <bold>23–24</bold> same, <italic><tp:taxon-name>Tinteromus</tp:taxon-name></italic> sp. (Colombia) <bold>25–26</bold> same, <italic><tp:taxon-name>Amahuaka</tp:taxon-name></italic> sp. (Mexico) <bold>27–28</bold> <italic><tp:taxon-name>Tungurahuala acuminata</tp:taxon-name></italic> <bold>29–30</bold> same, <italic><tp:taxon-name>Ilyapa viridis</tp:taxon-name></italic>.</p></caption><graphic xmlns:xlink="http://www.w3.org/1999/xlink" xlink:href="ZooKeys-124-019-g002.jpg" position="float" orientation="portrait" xlink:type="simple"/></fig><fig id="F3" position="float" orientation="portrait"><label>Figures 31–45.</label><caption><p><tp:taxon-name>Tungurahualini</tp:taxon-name> <bold>31–32</bold> head, anteroventral view <bold>31</bold> <italic><tp:taxon-name>Tungurahuala acuminata</tp:taxon-name></italic> <bold>32</bold> <italic><tp:taxon-name>Ilyapa viridis</tp:taxon-name></italic> <bold>33–34</bold> prothoracic femur, anterior view <bold>33</bold> <italic><tp:taxon-name>Tungurahuala acuminata</tp:taxon-name></italic> <bold>34</bold> <italic><tp:taxon-name>Ilyapa viridis</tp:taxon-name></italic> <bold>35–36</bold> hind tarsomere I, ventral view <bold>35</bold> <italic><tp:taxon-name>Tungurahuala acuminata</tp:taxon-name></italic> <bold>36</bold> <italic><tp:taxon-name>Ilyapa viridis</tp:taxon-name></italic> <bold>37</bold> <italic><tp:taxon-name>Tungurahuala acuminata</tp:taxon-name></italic>, genital capsule, lateral view <bold>38</bold> same, valve and subgenital plates, ventral view <bold>39</bold> <italic><tp:taxon-name>Ilyapa bifida</tp:taxon-name></italic>, genital capsule, lateral view <bold>40</bold> same, <italic><tp:taxon-name>Ilyapa loca</tp:taxon-name></italic> <bold>41</bold> same, <italic><tp:taxon-name>Ilyapa longispina</tp:taxon-name></italic> <bold>42</bold> same, <italic><tp:taxon-name>Ilyapa ochrescens</tp:taxon-name></italic> <bold>43</bold> <italic><tp:taxon-name>Ilyapa ochrescens</tp:taxon-name></italic>, left subgenital plate, ventral view <bold>44</bold> <italic><tp:taxon-name>Ilyapa recurvata</tp:taxon-name></italic>, genital capsule, lateral view <bold>45</bold> same, <italic><tp:taxon-name>Ilyapa viridis</tp:taxon-name></italic>.</p></caption><graphic xmlns:xlink="http://www.w3.org/1999/xlink" xlink:href="ZooKeys-124-019-g003.jpg" position="float" orientation="portrait" xlink:type="simple"/></fig><fig id="F4" position="float" orientation="portrait"><label>Figures 46–52.</label><caption><p><italic><tp:taxon-name>Tungurahuala</tp:taxon-name></italic>, male genitalia <bold>46</bold> <italic><tp:taxon-name>Tungurahuala basilisca</tp:taxon-name></italic> (specimen from PNN Chingaza Alto de la Bandera, Cundinamarca, Colombia), genitalia, lateral view <bold>47</bold> same, ventral view (only right style shown) <bold>48</bold> <italic><tp:taxon-name>Tungurahuala basilisca</tp:taxon-name></italic> (specimen from PNN Chingaza Churrascales, Cundinamarca, Colombia), genitalia, lateral view <bold>49</bold> same, ventral view <bold>50</bold> <italic><tp:taxon-name>Tungurahuala acuminata</tp:taxon-name></italic>, genitalia, lateral view <bold>51</bold> same, ventral view <bold>52</bold> same, aedeagus, posteroventral view.</p></caption><graphic xmlns:xlink="http://www.w3.org/1999/xlink" xlink:href="ZooKeys-124-019-g004.jpg" position="float" orientation="portrait" xlink:type="simple"/></fig><fig id="F6" position="float" orientation="portrait"><label>Figures 65–74.</label><caption><p><tp:taxon-name>Tungurahualini</tp:taxon-name>, female terminalia <bold>65–68</bold> sternite VII <bold>65</bold> <italic><tp:taxon-name>Tungurahuala acuminata</tp:taxon-name></italic> <bold>66</bold> <italic><tp:taxon-name>Ilyapa bifida</tp:taxon-name></italic> <bold>67</bold> <italic><tp:taxon-name>Ilyapa longispina</tp:taxon-name></italic> <bold>68</bold> <italic><tp:taxon-name>Ilyapa viridis</tp:taxon-name></italic> <bold>69–71</bold> <italic><tp:taxon-name>Tungurahuala acuminata</tp:taxon-name></italic> <bold>69</bold> first valvula <bold>70</bold> same, detail of dorsal sculptured area <bold>71</bold> second valvulae <bold>72–74</bold> <italic><tp:taxon-name>Ilyapa longispina</tp:taxon-name></italic> <bold>72</bold> first valvula <bold>73</bold> same, detail of dorsal sculptured area <bold>74</bold> second valvulae</p></caption><graphic xmlns:xlink="http://www.w3.org/1999/xlink" xlink:href="ZooKeys-124-019-g006.jpg" position="float" orientation="portrait" xlink:type="simple"/></fig></tp:treatment-sec><ref-list><ref id="B8"><mixed-citation xmlns:xlink="http://www.w3.org/1999/xlink" xlink:type="simple"><person-group><name name-style="western"><surname>Evans</surname><given-names>JW</given-names></name></person-group> (<year>1947</year>)<article-title> A natural classification of leaf-hoppers (Jassoidea, Homoptera) Part 3. Jassidae.</article-title><source>Transactions of the Royal Entomological Society of London </source><volume>98</volume>: <fpage>105</fpage>-<lpage>271</lpage>. <ext-link ext-link-type="uri" xlink:href="http://dx.doi.org/10.1111/j.1365-2311.1947.tb01054.x" xlink:type="simple">doi:10.1111/j.1365-2311.1947.tb01054.x</ext-link></mixed-citation></ref><ref id="B3"><mixed-citation xmlns:xlink="http://www.w3.org/1999/xlink" xlink:type="simple"><person-group><name name-style="western"><surname>Dietrich</surname><given-names>CH</given-names></name></person-group> (<year>2005</year>)<article-title> Keys to families of Cicadomorpha and subfamilies and tribes of Cicadellidae (Hemiptera: Auchenorrhyncha).</article-title><source>Florida Entomologist </source><volume>88</volume>: <fpage>502</fpage>-<lpage>517</lpage>. <ext-link ext-link-type="uri" xlink:href="http://dx.doi.org/10.1653/0015-4040(2005)88[502:KTTFOC]2.0.CO;2" xlink:type="simple">doi:10.1653/0015-4040(2005)88[502:KTTFOC]2.0.CO;2</ext-link></mixed-citation></ref><ref id="B11"><mixed-citation xmlns:xlink="http://www.w3.org/1999/xlink" xlink:type="simple"><person-group><name name-style="western"><surname>Kramer</surname><given-names>JP</given-names></name></person-group> (<year>1965</year>)<article-title> Studies of Neotropical leafhoppers. I. (Homoptera: Cicadellidae).</article-title><source>Proceedings of the Entomological Society of Washington </source><volume>67</volume>: <fpage>65</fpage>-<lpage>74</lpage>.</mixed-citation></ref><ref id="B2"><mixed-citation xmlns:xlink="http://www.w3.org/1999/xlink" xlink:type="simple"><person-group><name name-style="western"><surname>Dietrich</surname><given-names>CH</given-names></name></person-group> (<year>2004</year>)<article-title> Phylogeny of the leafhopper subfamily Evacanthinae with a review of Neotropical species and notes on related groups (Hemiptera: Membracoidea: Cicadellidae).</article-title><source>Systematic Entomology </source><volume>29</volume>: <fpage>455</fpage>-<lpage>487</lpage>. <ext-link ext-link-type="uri" xlink:href="http://dx.doi.org/10.1111/j.0307-6970.2004.00250.x" xlink:type="simple">doi:10.1111/j.0307-6970.2004.00250.x</ext-link></mixed-citation></ref><ref id="B9"><mixed-citation xmlns:xlink="http://www.w3.org/1999/xlink" xlink:type="simple"><person-group><name name-style="western"><surname>Gebicki</surname><given-names>C</given-names></name><name name-style="western"><surname>Szwedo</surname><given-names>J</given-names></name></person-group> (<year>2001</year>)<article-title> The first record of fossil Mileewinae from Eocene Baltic amber (Hemiptera: Membracoidea: Cicadellidae).</article-title><source>Annales Zoologici </source><volume>511</volume>: <fpage>417</fpage>-<lpage>422</lpage>.</mixed-citation></ref><ref id="B17"><mixed-citation xmlns:xlink="http://www.w3.org/1999/xlink" xlink:type="simple"><person-group><name name-style="western"><surname>Takiya</surname><given-names>DM</given-names></name></person-group> (<year>2007</year>)<source> Systematic studies on the leafhopper subfamily Cicadellinae (Hemiptera: Cicadellidae).</source> PhD thesis, <publisher-name>University of Illinois at Urbana-Champaign</publisher-name>, <publisher-loc>Urbana, Illinois</publisher-loc>.</mixed-citation></ref><ref id="B20"><mixed-citation xmlns:xlink="http://www.w3.org/1999/xlink" xlink:type="simple"><person-group><name name-style="western"><surname>Young</surname><given-names>DA</given-names></name></person-group> (<year>1977</year>)<article-title> Taxonomic study of the Cicadellinae (Homoptera: Cicadellidae). Part 2. New World Cicadellini and the genus <italic>Cicadella</italic>.</article-title><source>North Carolina Agricultural Experiment Station Technical Bulletin </source><volume>239</volume>: <fpage>1</fpage>-<lpage>1135</lpage>.</mixed-citation></ref></ref-list></tp:taxon-treatment>
