# Supplementary material for: Tungurahualini, a new tribe of Neotropical leafhoppers, with notes on the subfamily Mileewinae (Hemiptera, Cicadellidae)
Source: Zookeys. 2011 Aug 18;(124):19–39. doi: 10.3897/zookeys.124.1561 (PMC3175117; doi:10.3897/zookeys.124.1561)
Supplement: XML Treatment for Tungurahualini [file zookeys.124.1561-treatment2.xml]

<!DOCTYPE tp:taxon-treatment
  PUBLIC "-//TaxonX//DTD Taxonomic Treatment Publishing DTD v0 20100105//EN" "tax-treatment-NSO.dtd">
<tp:taxon-treatment xmlns:tp="http://www.plazi.org/taxpub"><tp:treatment-meta><mixed-citation publication-type="journal"><person-group><name><surname>Dietrich</surname><given-names>C. H.</given-names></name></person-group><article-title>Tungurahualini, a new tribe of Neotropical leafhoppers, with notes on the subfamily Mileewinae (Hemiptera, Cicadellidae)</article-title><source>Zookeys</source><day>18</day><month>8</month><year>2011</year><volume>2011</volume><issue>124</issue><fpage>19</fpage><lpage>39</lpage><pub-id pub-id-type="doi">10.3897/zookeys.124.1561</pub-id></mixed-citation></tp:treatment-meta><tp:nomenclature><tp:taxon-name>
                        <tp:taxon-name-part taxon-name-part-type="tribe">Tungurahualini</tp:taxon-name-part>
                    <object-id xmlns:xlink="http://www.w3.org/1999/xlink" xlink:type="simple">urn:lsid:zoobank.org:act:E466750A-38A1-4798-A4E4-4E169D37F6E8</object-id>
                    <object-id xmlns:xlink="http://www.w3.org/1999/xlink" xlink:type="simple">htp://species-id.net/wiki/Tungurahualini</object-id>
                    </tp:taxon-name><tp:taxon-status xmlns:xlink="http://www.w3.org/1999/xlink" xlink:type="simple">trib. n.</tp:taxon-status></tp:nomenclature><tp:treatment-sec sec-type="Type genus"><title>Type genus.</title><p><italic><tp:taxon-name>Tungurahuala</tp:taxon-name></italic> Kramer
                    </p></tp:treatment-sec><tp:treatment-sec sec-type="Description"><title>Description.</title><p>Medium-sized leafhoppers (~6–8 mm), body depressed, head produced, face horizontal in profile, antenna shorter than width of head, frontoclypeus with transverse carina forming distinct shelf in lateral view (<xref ref-type="fig" rid="F1">Figs 11–12</xref>, <xref ref-type="fig" rid="F3">31–32</xref>); anteclypeus extended to or slightly beyond lower margin of gena; lorum with lateral margin not extended to lateral margin of gena; rostrum short, not surpassing front trochanters. Front femur (<xref ref-type="fig" rid="F3">Figs 33–34</xref>) with AM1 and AV1 enlarged, row AV with 0–1 preapical setae; intercalary row with 12 or more slender setae; hind tarsomere I without platellae, pecten with four tapered macrosetae. Forewing (<xref ref-type="fig" rid="F2">Figs 27, 29</xref>) vein R with three branches; two r-m crossveins present; appendix absent or very narrow; hind wing vein R2+3 complete, extended to wing apex. Male pygofer (<xref ref-type="fig" rid="F3">Fig. 37</xref>) with well developed ventral appendage, dorsal appendage absent, several macrosetae present distally; anal tube usually with paired ventrolateral processes; valve (<xref ref-type="fig" rid="F3">Fig. 38</xref>) short, transverse, broadly fused to pygofer; subgenital plate broadest near base in ventral view, expanded medially in lateral view, with numerous scattered stout submarginal setae; connective stem as long as or longer than arms; style (<xref ref-type="fig" rid="F4">Figs 47–51</xref>) cheliform with preapical lobe greatly enlarged and preapical tooth distinct. Female first valvulae with dorsal sculpturing strigate (<xref ref-type="fig" rid="F6">Fig. 70</xref>) or concatenate (<xref ref-type="fig" rid="F6">Fig. 73</xref>); second valvulae (<xref ref-type="fig" rid="F6">Figs 71, 74</xref>) with small serrations between larger teeth.
                    </p></tp:treatment-sec><tp:treatment-sec sec-type="Notes"><title>Notes.</title><p><tp:taxon-name>Tungurahualini</tp:taxon-name> resemble other <tp:taxon-name>Mileewinae</tp:taxon-name> in having the ocelli on the crown distant from the margin, the frontoclypeus and clypellus strongly convex, the forewing with the inner apical cell elongate and parallel-sided, the hind femur with macrosetal formula 2+1+1, and the second valvulae with the toothed distal blades longer than the <!--PageBreak--><!--PageBreak-->basal fused section. They differ from other <tp:taxon-name>Mileewinae</tp:taxon-name> in having the head depressed with the face horizontal, the frontoclypeus with a transverse carina (<xref ref-type="fig" rid="F3">Figs 31–32</xref>) forming a distinct shelf in profile, the first hind tarsomere pecten with spiniform setae (platellae absent), and the subgenital plate with numerous scattered macrosetae (see also Key).
                    </p><p>A previous cladistic analysis (<xref ref-type="bibr" rid="B2">Dietrich 2004</xref>) consistently grouped the two genera included in <tp:taxon-name>Tungurahualini</tp:taxon-name> together in a clade also comprising the single included rep<!--PageBreak-->resentative of <tp:taxon-name>Makilingiini</tp:taxon-name>. A more recent morphology-based analysis of the entire family <tp:taxon-name>Cicadellidae</tp:taxon-name> (<xref ref-type="bibr" rid="B6">Dietrich et al. 2010</xref>) placed <tp:taxon-name>Tungurahualini</tp:taxon-name> within a paraphyletic assemblage, comprising the other tribes here included in <tp:taxon-name>Mileewinae</tp:taxon-name>, that gave rise to <tp:taxon-name>Cicadellinae</tp:taxon-name> and <tp:taxon-name>Typhlocybinae</tp:taxon-name>. More detailed analysis of this entire lineage will be needed to further elucidate the phylogenetic status of <tp:taxon-name>Mileewinae</tp:taxon-name> and its included tribes.
                    </p><p><!--PageBreak--><tp:taxon-name>Tungurahualini</tp:taxon-name> resemble <tp:taxon-name>Nirvanini</tp:taxon-name> (<tp:taxon-name>Evacanthinae</tp:taxon-name>, sensu <xref ref-type="bibr" rid="B2">Dietrich 2004</xref>) in having the body depressed with the head strongly produced and the face horizontal. The male genitalia also resemble those of <tp:taxon-name>Nirvanini</tp:taxon-name>, particularly the structure of the style (apex foot-shaped) and aedeagus (base with paired dorsal processes). However, unlike <tp:taxon-name>Nirvanini</tp:taxon-name> (and other <tp:taxon-name>Evacanthinae</tp:taxon-name>), the crown of the new tribe lacks a distinct marginal carina, the ocelli are distant from the margin, the face lacks a median longitudinal carina, crossvein r-m1 is present in the forewing, and the front femur lacks enlarged basal setae in row AV. The presence of spiniform setae rather than platellae at the apex of the first hind tarsomere is an unusual trait shared with some Oriental <tp:taxon-name>Evacanthini</tp:taxon-name>, but evacanthines differ in having the crown distinctly elevated mesad of the eyes, with marginal and submarginal carinae, and ocelli near the crown margin.
                    </p><p>Species of <tp:taxon-name>Tungurahualini</tp:taxon-name> are presently known only from cloud forests in the northern and central Andean regions of the New World tropics.</p><p><bold>Key to genera of <tp:taxon-name>Tungurahualini</tp:taxon-name></bold>
                    </p><table-wrap content-type="key" position="anchor" orientation="portrait"><table><tbody><tr><td rowspan="1" colspan="1">1</td><td rowspan="1" colspan="1">Head and pronotum uniformly black dorsally; crown margin pentagonal in dorsal view</td><td rowspan="1" colspan="1"><italic><tp:taxon-name>Tungurahuala</tp:taxon-name></italic> Kramer</td></tr><tr><td rowspan="1" colspan="1">–</td><td rowspan="1" colspan="1">Head and pronotum pale orange, white or green with distinct reddish orange markings; crown margin parabolic in dorsal view</td><td rowspan="1" colspan="1"><italic><tp:taxon-name>Ilyapa</tp:taxon-name></italic> gen. n.</td></tr></tbody></table></table-wrap></tp:treatment-sec><tp:treatment-sec><!--Section generated to contain objects referenced in tp:taxon-treatment.--><fig id="F1" position="float" orientation="portrait"><label>Figures 1–18.</label><caption><p><tp:taxon-name>Mileewinae</tp:taxon-name>, scale bars = 1 mm <bold>1–10</bold> <tp:taxon-name>Tungurahualini</tp:taxon-name>, dorsal habitus <bold>1</bold> <italic><tp:taxon-name>Tungurahuala basilisca</tp:taxon-name></italic>, male from Colombia <bold>2</bold> <italic><tp:taxon-name>Tungurahuala acuminata</tp:taxon-name></italic>, male <bold>3</bold> same, female <bold>4</bold> <italic><tp:taxon-name>Ilyapa bifida</tp:taxon-name></italic>, male <bold>5</bold> <italic><tp:taxon-name>Ilyapa loca</tp:taxon-name></italic>, male <bold>6</bold> <italic><tp:taxon-name>Ilyapa longispina</tp:taxon-name></italic>, male <bold>7</bold> <italic><tp:taxon-name>Ilyapa ochrescens</tp:taxon-name></italic>, male <bold>8</bold> <italic><tp:taxon-name>Ilyapa recurvata</tp:taxon-name></italic>, male <bold>9</bold> <italic><tp:taxon-name>Ilyapa viridis</tp:taxon-name></italic>, male <bold>10</bold> same, 5th instar nymph <bold>11–12</bold> <tp:taxon-name>Tungurahualini</tp:taxon-name>, lateral habitus <bold>11</bold> <italic><tp:taxon-name>Tungurahuala acuminata</tp:taxon-name></italic>, male <bold>12</bold> <italic><tp:taxon-name>Ilyapa viridis</tp:taxon-name></italic>, male <bold>13–18</bold> Other <tp:taxon-name>Mileewinae</tp:taxon-name> <bold>13</bold> <italic><tp:taxon-name>Makilingia</tp:taxon-name></italic> sp., male from Thailand, dorsal habitus <bold>14</bold> same, <italic><tp:taxon-name>Mileewa margheritae</tp:taxon-name></italic>, male <bold>15</bold> same, <italic><tp:taxon-name>Tinteromus</tp:taxon-name></italic> sp., male from Colombia (full length of antenna not shown) <bold>16</bold> <italic><tp:taxon-name>Makilingia</tp:taxon-name></italic> sp., lateral habitus <bold>17</bold> same, <italic><tp:taxon-name>Mileewa margheritae</tp:taxon-name></italic> <bold>18</bold> same, <italic><tp:taxon-name>Tinteromus</tp:taxon-name></italic> sp.</p></caption><graphic xmlns:xlink="http://www.w3.org/1999/xlink" xlink:href="ZooKeys-124-019-g001.jpg" position="float" orientation="portrait" xlink:type="simple"/></fig><fig id="F3" position="float" orientation="portrait"><label>Figures 31–45.</label><caption><p><tp:taxon-name>Tungurahualini</tp:taxon-name> <bold>31–32</bold> head, anteroventral view <bold>31</bold> <italic><tp:taxon-name>Tungurahuala acuminata</tp:taxon-name></italic> <bold>32</bold> <italic><tp:taxon-name>Ilyapa viridis</tp:taxon-name></italic> <bold>33–34</bold> prothoracic femur, anterior view <bold>33</bold> <italic><tp:taxon-name>Tungurahuala acuminata</tp:taxon-name></italic> <bold>34</bold> <italic><tp:taxon-name>Ilyapa viridis</tp:taxon-name></italic> <bold>35–36</bold> hind tarsomere I, ventral view <bold>35</bold> <italic><tp:taxon-name>Tungurahuala acuminata</tp:taxon-name></italic> <bold>36</bold> <italic><tp:taxon-name>Ilyapa viridis</tp:taxon-name></italic> <bold>37</bold> <italic><tp:taxon-name>Tungurahuala acuminata</tp:taxon-name></italic>, genital capsule, lateral view <bold>38</bold> same, valve and subgenital plates, ventral view <bold>39</bold> <italic><tp:taxon-name>Ilyapa bifida</tp:taxon-name></italic>, genital capsule, lateral view <bold>40</bold> same, <italic><tp:taxon-name>Ilyapa loca</tp:taxon-name></italic> <bold>41</bold> same, <italic><tp:taxon-name>Ilyapa longispina</tp:taxon-name></italic> <bold>42</bold> same, <italic><tp:taxon-name>Ilyapa ochrescens</tp:taxon-name></italic> <bold>43</bold> <italic><tp:taxon-name>Ilyapa ochrescens</tp:taxon-name></italic>, left subgenital plate, ventral view <bold>44</bold> <italic><tp:taxon-name>Ilyapa recurvata</tp:taxon-name></italic>, genital capsule, lateral view <bold>45</bold> same, <italic><tp:taxon-name>Ilyapa viridis</tp:taxon-name></italic>.</p></caption><graphic xmlns:xlink="http://www.w3.org/1999/xlink" xlink:href="ZooKeys-124-019-g003.jpg" position="float" orientation="portrait" xlink:type="simple"/></fig><fig id="F2" position="float" orientation="portrait"><label>Figures 19–30.</label><caption><p><tp:taxon-name>Mileewinae</tp:taxon-name>, wings <bold>19–20</bold> <italic><tp:taxon-name>Makilingia</tp:taxon-name></italic> sp. (Thailand), fore- and hind wing <bold>21–22</bold> same, <italic><tp:taxon-name>Mileewa margheritae</tp:taxon-name></italic> <bold>23–24</bold> same, <italic><tp:taxon-name>Tinteromus</tp:taxon-name></italic> sp. (Colombia) <bold>25–26</bold> same, <italic><tp:taxon-name>Amahuaka</tp:taxon-name></italic> sp. (Mexico) <bold>27–28</bold> <italic><tp:taxon-name>Tungurahuala acuminata</tp:taxon-name></italic> <bold>29–30</bold> same, <italic><tp:taxon-name>Ilyapa viridis</tp:taxon-name></italic>.</p></caption><graphic xmlns:xlink="http://www.w3.org/1999/xlink" xlink:href="ZooKeys-124-019-g002.jpg" position="float" orientation="portrait" xlink:type="simple"/></fig><fig id="F4" position="float" orientation="portrait"><label>Figures 46–52.</label><caption><p><italic><tp:taxon-name>Tungurahuala</tp:taxon-name></italic>, male genitalia <bold>46</bold> <italic><tp:taxon-name>Tungurahuala basilisca</tp:taxon-name></italic> (specimen from PNN Chingaza Alto de la Bandera, Cundinamarca, Colombia), genitalia, lateral view <bold>47</bold> same, ventral view (only right style shown) <bold>48</bold> <italic><tp:taxon-name>Tungurahuala basilisca</tp:taxon-name></italic> (specimen from PNN Chingaza Churrascales, Cundinamarca, Colombia), genitalia, lateral view <bold>49</bold> same, ventral view <bold>50</bold> <italic><tp:taxon-name>Tungurahuala acuminata</tp:taxon-name></italic>, genitalia, lateral view <bold>51</bold> same, ventral view <bold>52</bold> same, aedeagus, posteroventral view.</p></caption><graphic xmlns:xlink="http://www.w3.org/1999/xlink" xlink:href="ZooKeys-124-019-g004.jpg" position="float" orientation="portrait" xlink:type="simple"/></fig><fig id="F6" position="float" orientation="portrait"><label>Figures 65–74.</label><caption><p><tp:taxon-name>Tungurahualini</tp:taxon-name>, female terminalia <bold>65–68</bold> sternite VII <bold>65</bold> <italic><tp:taxon-name>Tungurahuala acuminata</tp:taxon-name></italic> <bold>66</bold> <italic><tp:taxon-name>Ilyapa bifida</tp:taxon-name></italic> <bold>67</bold> <italic><tp:taxon-name>Ilyapa longispina</tp:taxon-name></italic> <bold>68</bold> <italic><tp:taxon-name>Ilyapa viridis</tp:taxon-name></italic> <bold>69–71</bold> <italic><tp:taxon-name>Tungurahuala acuminata</tp:taxon-name></italic> <bold>69</bold> first valvula <bold>70</bold> same, detail of dorsal sculptured area <bold>71</bold> second valvulae <bold>72–74</bold> <italic><tp:taxon-name>Ilyapa longispina</tp:taxon-name></italic> <bold>72</bold> first valvula <bold>73</bold> same, detail of dorsal sculptured area <bold>74</bold> second valvulae</p></caption><graphic xmlns:xlink="http://www.w3.org/1999/xlink" xlink:href="ZooKeys-124-019-g006.jpg" position="float" orientation="portrait" xlink:type="simple"/></fig></tp:treatment-sec><ref-list><ref id="B2"><mixed-citation xmlns:xlink="http://www.w3.org/1999/xlink" xlink:type="simple"><person-group><name name-style="western"><surname>Dietrich</surname><given-names>CH</given-names></name></person-group> (<year>2004</year>)<article-title> Phylogeny of the leafhopper subfamily Evacanthinae with a review of Neotropical species and notes on related groups (Hemiptera: Membracoidea: Cicadellidae).</article-title><source>Systematic Entomology </source><volume>29</volume>: <fpage>455</fpage>-<lpage>487</lpage>. <ext-link ext-link-type="uri" xlink:href="http://dx.doi.org/10.1111/j.0307-6970.2004.00250.x" xlink:type="simple">doi:10.1111/j.0307-6970.2004.00250.x</ext-link></mixed-citation></ref><ref id="B6"><mixed-citation xmlns:xlink="http://www.w3.org/1999/xlink" xlink:type="simple"><person-group><name name-style="western"><surname>Dietrich</surname><given-names>CH</given-names></name><name name-style="western"><surname>Dmitriev</surname><given-names>DA</given-names></name><name name-style="western"><surname>Rakitov</surname><given-names>RA</given-names></name><name name-style="western"><surname>Takiya</surname><given-names>DM</given-names></name><name name-style="western"><surname>Webb</surname><given-names>MD</given-names></name><name name-style="western"><surname>Zahniser</surname><given-names>JN</given-names></name></person-group> (<year>2010</year>)<article-title> Phylogeny of Cicadellidae (Hemiptera: Cicadomorpha: Membracoidea) based on morphological characters.</article-title> In: <person-group><name name-style="western"><surname>Soulier-Perkins</surname><given-names>A</given-names></name><name name-style="western"><surname>Ouvrard</surname><given-names>D</given-names></name><name name-style="western"><surname>Bourgoin</surname><given-names>T</given-names></name></person-group> (<role>Eds</role>) <source>13th International Auchenorrhyncha Congress Abstracts</source>, <publisher-name>Museum National d'Histoire Naturelle</publisher-name>, <publisher-loc>Paris</publisher-loc>, <fpage>48</fpage>–<lpage>49</lpage>.</mixed-citation></ref></ref-list></tp:taxon-treatment>
