# Supplementary material for: Tungurahualini, a new tribe of Neotropical leafhoppers, with notes on the subfamily Mileewinae (Hemiptera, Cicadellidae)
Source: Zookeys. 2011 Aug 18;(124):19–39. doi: 10.3897/zookeys.124.1561 (PMC3175117; doi:10.3897/zookeys.124.1561)
Supplement: XML Treatment for Tungurahuala [file zookeys.124.1561-treatment3.xml]

<!DOCTYPE tp:taxon-treatment
  PUBLIC "-//TaxonX//DTD Taxonomic Treatment Publishing DTD v0 20100105//EN" "tax-treatment-NSO.dtd">
<tp:taxon-treatment xmlns:tp="http://www.plazi.org/taxpub"><tp:treatment-meta><mixed-citation publication-type="journal"><person-group><name><surname>Dietrich</surname><given-names>C. H.</given-names></name></person-group><article-title>Tungurahualini, a new tribe of Neotropical leafhoppers, with notes on the subfamily Mileewinae (Hemiptera, Cicadellidae)</article-title><source>Zookeys</source><day>18</day><month>8</month><year>2011</year><volume>2011</volume><issue>124</issue><fpage>19</fpage><lpage>39</lpage><pub-id pub-id-type="doi">10.3897/zookeys.124.1561</pub-id></mixed-citation></tp:treatment-meta><tp:nomenclature><tp:taxon-name>
                        <tp:taxon-name-part taxon-name-part-type="genus">Tungurahuala</tp:taxon-name-part>
                    <object-id xmlns:xlink="http://www.w3.org/1999/xlink" xlink:type="simple">htp://species-id.net/wiki/Tungurahuala</object-id>
                    </tp:taxon-name><tp:taxon-authority>Kramer</tp:taxon-authority><tp:nomenclature-citation-list><tp:nomenclature-citation><tp:taxon-name>Tungurahuala</tp:taxon-name><comment><xref ref-type="bibr" rid="B11">Kramer 1965</xref>: 68. Type species <italic><tp:taxon-name>Tungurahuala basiliscus</tp:taxon-name></italic> Kramer by original designation. New placement.</comment></tp:nomenclature-citation></tp:nomenclature-citation-list></tp:nomenclature><tp:treatment-sec sec-type="Redescription"><title>Redescription.</title><p>Elongate, strongly depressed, leafhoppers (<xref ref-type="fig" rid="F1">Figs 1–3, 11</xref>). Coloration dark brown to black; face with dull yellow band extended from lora across base of clypellus and apex of clypeus. Crown unevenly convex, coarsely granulose and densely clothed with minute setae, pentagonal in dorsal view; marginal carina present apically, becoming obsolete posterolaterally; median longitudinal carina weakly delimited; ocelli on crown anterad of eyes, slightly closer to lateral margin than to midline; antennal ledge broad, depressed, coincident with lateral margin of crown; flagellum slightly shorter than crown width; mesal margin of eye entire; lateral frontal suture absent dorsad of antennal ledge; frontoclypeus (<xref ref-type="fig" rid="F3">Fig. 31</xref>) rugulose medially with well developed muscle scars laterally, oblique anteroventral section separated from nearly horizontal posteroventral section by transverse ridge; transclypeal suture indistinct; anteclypeus tapered, weakly convex, apex wider than lorum; lorum well separated from ventral genal margin; gena angulately produced, largely concealing proepisternum. Pronotum depressed, rugulose and minutely setose, narrower than head, lateral margins strongly<!--PageBreak--> carinate, carina even with eye, margins subparallel in dorsal view; exposed part of mesonotum and scutellum together wider than long. Forewing (<xref ref-type="fig" rid="F2">Fig. 27</xref>) opaque basally, gradually becoming translucent distally; veins raised and well delimited, with marginal setae; costal flange well developed basally; R three-branched (rarely with 1–2 supranumerary branches), branches not reflexed; crossvein s absent (outer anteapical cell open distally); two r-m and three m-cu crossveins present; inner apical cell narrow; appendix absent. Hind wing (<xref ref-type="fig" rid="F2">Fig. 28</xref>) with cell distad of r-m crossvein broadened distally. Prothoracic femur (<xref ref-type="fig" rid="F3">Fig. 33</xref>) stout, AM1 and AV1 well developed, intercalary row with ~13 close-set preapical setae; tibia short, weakly expanded distally, dorsal rows with few indistinct, widely spaced setae, AV well developed, PV with few scattered setae. Mesothoracic femur longer and wider than prothoracic femur, compressed, AV and PV each with several irregular setae, tibial rows with numerous poorly differentiated setae. Metathoracic tibia row AV with setae evenly spaced from base to apex; tarsomere I with several scattered plantar setae. Male sternum III apodemes well developed; pygo<!--PageBreak-->fer (<xref ref-type="fig" rid="F3">Fig. 37</xref>) short with scattered macrosetae dorsolaterally, with long, slender process densely clothed with minute spicules arising from ventrolateral margin and extending mesad into genital capsule, then dorsad; anal tube well sclerotized, broader than long in dorsal view, venter flat; valve (<xref ref-type="fig" rid="F3">Fig. 38</xref>) short, straplike, narrowly fused to pygofer; plates triangular, depressed, extended well beyond posterior margin of pygofer, with lateral band and irregular submedial row of macrosetae, dorsolateral margin weakly sinuate in lateral view, base weakly constricted in ventral view; aedeagus (<xref ref-type="fig" rid="F4">Figs 46–52</xref>) in lateral view with shaft split into dorsal gonopore-bearing section and tapered ventral process; connective (<xref ref-type="fig" rid="F4">Figs 47–51</xref>) trilobed basally; style with large preapical lobe and attenuated, hooked apex. Female sternite VII (<xref ref-type="fig" rid="F6">Fig. 65</xref>) subtruncate, concealing base of ovipositor; first valvulae (<xref ref-type="fig" rid="F6">Fig. 69</xref>) slender, with dorsal and ventral preapical sculpturing irregularly strigate; second valvulae (<xref ref-type="fig" rid="F6">Fig. 71</xref>) with basal fused area short, distal blades large, dorsal margin ascending in straight line, then gradually descending toward apex, declivous portion with ~7 widely spaced conical teeth and intervening serrations, apical fourth serrate, without teeth; third valvulae without macrosetae. Nymph unknown.
                    </p></tp:treatment-sec><tp:treatment-sec sec-type="Notes"><title>Notes.</title><p><xref ref-type="bibr" rid="B11">Kramer (1965)</xref> described <italic><tp:taxon-name>Tungurahuala</tp:taxon-name></italic> based on a single male specimen of <italic><tp:taxon-name>Tungurahuala basiliscus</tp:taxon-name></italic> Kramer from Baños, Tungurahua, Ecuador, placing it in <tp:taxon-name>Nirvaninae</tp:taxon-name> but noting that it is “vastly different from any previously described" genus. Recent Malaise trap sampling in Colombia has yielded additional specimens of the type species and a new, closely related species, including the first known female specimen of the genus. The genus may be distinguished from its only known relative, <italic><tp:taxon-name>Ilyapa</tp:taxon-name></italic>,by the characters noted in the key.
                    </p><p><bold>Key to species of <italic><tp:taxon-name>Tungurahuala</tp:taxon-name></italic> (males)</bold>
                    </p><table-wrap content-type="key" position="anchor" orientation="portrait"><table><tbody><tr><td rowspan="1" colspan="1">1</td><td rowspan="1" colspan="1">Anal tube without distinct apical ventrolateral spines; aedeagal shaft (<xref ref-type="fig" rid="F4">Figs 46, 48</xref>) broad in lateral view, ventral process with dorsolateral lobes
                                    </td><td rowspan="1" colspan="1"><italic><tp:taxon-name>Tungurahuala basilisca</tp:taxon-name></italic> Kramer</td></tr><tr><td rowspan="1" colspan="1">–</td><td rowspan="1" colspan="1">Anal tube with pair of distinct apical ventrolateral spines (<xref ref-type="fig" rid="F3">Fig. 37</xref>); aedeagal shaft (<xref ref-type="fig" rid="F4">Fig. 50</xref>) narrow in lateral view, ventral process without dorsolateral lobes
                                    </td><td rowspan="1" colspan="1"><italic><tp:taxon-name>Tungurahuala acuminata</tp:taxon-name></italic>, sp. n.</td></tr></tbody></table></table-wrap></tp:treatment-sec><tp:treatment-sec><!--Section generated to contain objects referenced in tp:taxon-treatment.--><fig id="F1" position="float" orientation="portrait"><label>Figures 1–18.</label><caption><p><tp:taxon-name>Mileewinae</tp:taxon-name>, scale bars = 1 mm <bold>1–10</bold> <tp:taxon-name>Tungurahualini</tp:taxon-name>, dorsal habitus <bold>1</bold> <italic><tp:taxon-name>Tungurahuala basilisca</tp:taxon-name></italic>, male from Colombia <bold>2</bold> <italic><tp:taxon-name>Tungurahuala acuminata</tp:taxon-name></italic>, male <bold>3</bold> same, female <bold>4</bold> <italic><tp:taxon-name>Ilyapa bifida</tp:taxon-name></italic>, male <bold>5</bold> <italic><tp:taxon-name>Ilyapa loca</tp:taxon-name></italic>, male <bold>6</bold> <italic><tp:taxon-name>Ilyapa longispina</tp:taxon-name></italic>, male <bold>7</bold> <italic><tp:taxon-name>Ilyapa ochrescens</tp:taxon-name></italic>, male <bold>8</bold> <italic><tp:taxon-name>Ilyapa recurvata</tp:taxon-name></italic>, male <bold>9</bold> <italic><tp:taxon-name>Ilyapa viridis</tp:taxon-name></italic>, male <bold>10</bold> same, 5th instar nymph <bold>11–12</bold> <tp:taxon-name>Tungurahualini</tp:taxon-name>, lateral habitus <bold>11</bold> <italic><tp:taxon-name>Tungurahuala acuminata</tp:taxon-name></italic>, male <bold>12</bold> <italic><tp:taxon-name>Ilyapa viridis</tp:taxon-name></italic>, male <bold>13–18</bold> Other <tp:taxon-name>Mileewinae</tp:taxon-name> <bold>13</bold> <italic><tp:taxon-name>Makilingia</tp:taxon-name></italic> sp., male from Thailand, dorsal habitus <bold>14</bold> same, <italic><tp:taxon-name>Mileewa margheritae</tp:taxon-name></italic>, male <bold>15</bold> same, <italic><tp:taxon-name>Tinteromus</tp:taxon-name></italic> sp., male from Colombia (full length of antenna not shown) <bold>16</bold> <italic><tp:taxon-name>Makilingia</tp:taxon-name></italic> sp., lateral habitus <bold>17</bold> same, <italic><tp:taxon-name>Mileewa margheritae</tp:taxon-name></italic> <bold>18</bold> same, <italic><tp:taxon-name>Tinteromus</tp:taxon-name></italic> sp.</p></caption><graphic xmlns:xlink="http://www.w3.org/1999/xlink" xlink:href="ZooKeys-124-019-g001.jpg" position="float" orientation="portrait" xlink:type="simple"/></fig><fig id="F3" position="float" orientation="portrait"><label>Figures 31–45.</label><caption><p><tp:taxon-name>Tungurahualini</tp:taxon-name> <bold>31–32</bold> head, anteroventral view <bold>31</bold> <italic><tp:taxon-name>Tungurahuala acuminata</tp:taxon-name></italic> <bold>32</bold> <italic><tp:taxon-name>Ilyapa viridis</tp:taxon-name></italic> <bold>33–34</bold> prothoracic femur, anterior view <bold>33</bold> <italic><tp:taxon-name>Tungurahuala acuminata</tp:taxon-name></italic> <bold>34</bold> <italic><tp:taxon-name>Ilyapa viridis</tp:taxon-name></italic> <bold>35–36</bold> hind tarsomere I, ventral view <bold>35</bold> <italic><tp:taxon-name>Tungurahuala acuminata</tp:taxon-name></italic> <bold>36</bold> <italic><tp:taxon-name>Ilyapa viridis</tp:taxon-name></italic> <bold>37</bold> <italic><tp:taxon-name>Tungurahuala acuminata</tp:taxon-name></italic>, genital capsule, lateral view <bold>38</bold> same, valve and subgenital plates, ventral view <bold>39</bold> <italic><tp:taxon-name>Ilyapa bifida</tp:taxon-name></italic>, genital capsule, lateral view <bold>40</bold> same, <italic><tp:taxon-name>Ilyapa loca</tp:taxon-name></italic> <bold>41</bold> same, <italic><tp:taxon-name>Ilyapa longispina</tp:taxon-name></italic> <bold>42</bold> same, <italic><tp:taxon-name>Ilyapa ochrescens</tp:taxon-name></italic> <bold>43</bold> <italic><tp:taxon-name>Ilyapa ochrescens</tp:taxon-name></italic>, left subgenital plate, ventral view <bold>44</bold> <italic><tp:taxon-name>Ilyapa recurvata</tp:taxon-name></italic>, genital capsule, lateral view <bold>45</bold> same, <italic><tp:taxon-name>Ilyapa viridis</tp:taxon-name></italic>.</p></caption><graphic xmlns:xlink="http://www.w3.org/1999/xlink" xlink:href="ZooKeys-124-019-g003.jpg" position="float" orientation="portrait" xlink:type="simple"/></fig><fig id="F2" position="float" orientation="portrait"><label>Figures 19–30.</label><caption><p><tp:taxon-name>Mileewinae</tp:taxon-name>, wings <bold>19–20</bold> <italic><tp:taxon-name>Makilingia</tp:taxon-name></italic> sp. (Thailand), fore- and hind wing <bold>21–22</bold> same, <italic><tp:taxon-name>Mileewa margheritae</tp:taxon-name></italic> <bold>23–24</bold> same, <italic><tp:taxon-name>Tinteromus</tp:taxon-name></italic> sp. (Colombia) <bold>25–26</bold> same, <italic><tp:taxon-name>Amahuaka</tp:taxon-name></italic> sp. (Mexico) <bold>27–28</bold> <italic><tp:taxon-name>Tungurahuala acuminata</tp:taxon-name></italic> <bold>29–30</bold> same, <italic><tp:taxon-name>Ilyapa viridis</tp:taxon-name></italic>.</p></caption><graphic xmlns:xlink="http://www.w3.org/1999/xlink" xlink:href="ZooKeys-124-019-g002.jpg" position="float" orientation="portrait" xlink:type="simple"/></fig><fig id="F4" position="float" orientation="portrait"><label>Figures 46–52.</label><caption><p><italic><tp:taxon-name>Tungurahuala</tp:taxon-name></italic>, male genitalia <bold>46</bold> <italic><tp:taxon-name>Tungurahuala basilisca</tp:taxon-name></italic> (specimen from PNN Chingaza Alto de la Bandera, Cundinamarca, Colombia), genitalia, lateral view <bold>47</bold> same, ventral view (only right style shown) <bold>48</bold> <italic><tp:taxon-name>Tungurahuala basilisca</tp:taxon-name></italic> (specimen from PNN Chingaza Churrascales, Cundinamarca, Colombia), genitalia, lateral view <bold>49</bold> same, ventral view <bold>50</bold> <italic><tp:taxon-name>Tungurahuala acuminata</tp:taxon-name></italic>, genitalia, lateral view <bold>51</bold> same, ventral view <bold>52</bold> same, aedeagus, posteroventral view.</p></caption><graphic xmlns:xlink="http://www.w3.org/1999/xlink" xlink:href="ZooKeys-124-019-g004.jpg" position="float" orientation="portrait" xlink:type="simple"/></fig><fig id="F6" position="float" orientation="portrait"><label>Figures 65–74.</label><caption><p><tp:taxon-name>Tungurahualini</tp:taxon-name>, female terminalia <bold>65–68</bold> sternite VII <bold>65</bold> <italic><tp:taxon-name>Tungurahuala acuminata</tp:taxon-name></italic> <bold>66</bold> <italic><tp:taxon-name>Ilyapa bifida</tp:taxon-name></italic> <bold>67</bold> <italic><tp:taxon-name>Ilyapa longispina</tp:taxon-name></italic> <bold>68</bold> <italic><tp:taxon-name>Ilyapa viridis</tp:taxon-name></italic> <bold>69–71</bold> <italic><tp:taxon-name>Tungurahuala acuminata</tp:taxon-name></italic> <bold>69</bold> first valvula <bold>70</bold> same, detail of dorsal sculptured area <bold>71</bold> second valvulae <bold>72–74</bold> <italic><tp:taxon-name>Ilyapa longispina</tp:taxon-name></italic> <bold>72</bold> first valvula <bold>73</bold> same, detail of dorsal sculptured area <bold>74</bold> second valvulae</p></caption><graphic xmlns:xlink="http://www.w3.org/1999/xlink" xlink:href="ZooKeys-124-019-g006.jpg" position="float" orientation="portrait" xlink:type="simple"/></fig></tp:treatment-sec><ref-list><ref id="B11"><mixed-citation xmlns:xlink="http://www.w3.org/1999/xlink" xlink:type="simple"><person-group><name name-style="western"><surname>Kramer</surname><given-names>JP</given-names></name></person-group> (<year>1965</year>)<article-title> Studies of Neotropical leafhoppers. I. (Homoptera: Cicadellidae).</article-title><source>Proceedings of the Entomological Society of Washington </source><volume>67</volume>: <fpage>65</fpage>-<lpage>74</lpage>.</mixed-citation></ref></ref-list></tp:taxon-treatment>
