# Supplementary material for: Tungurahualini, a new tribe of Neotropical leafhoppers, with notes on the subfamily Mileewinae (Hemiptera, Cicadellidae)
Source: Zookeys. 2011 Aug 18;(124):19–39. doi: 10.3897/zookeys.124.1561 (PMC3175117; doi:10.3897/zookeys.124.1561)
Supplement: XML Treatment for Ilyapa [file zookeys.124.1561-treatment6.xml]

<!DOCTYPE tp:taxon-treatment
  PUBLIC "-//TaxonX//DTD Taxonomic Treatment Publishing DTD v0 20100105//EN" "tax-treatment-NSO.dtd">
<tp:taxon-treatment xmlns:tp="http://www.plazi.org/taxpub"><tp:treatment-meta><mixed-citation publication-type="journal"><person-group><name><surname>Dietrich</surname><given-names>C. H.</given-names></name></person-group><article-title>Tungurahualini, a new tribe of Neotropical leafhoppers, with notes on the subfamily Mileewinae (Hemiptera, Cicadellidae)</article-title><source>Zookeys</source><day>18</day><month>8</month><year>2011</year><volume>2011</volume><issue>124</issue><fpage>19</fpage><lpage>39</lpage><pub-id pub-id-type="doi">10.3897/zookeys.124.1561</pub-id></mixed-citation></tp:treatment-meta><tp:nomenclature><tp:taxon-name>
                        <tp:taxon-name-part taxon-name-part-type="genus">Ilyapa</tp:taxon-name-part>
                    <object-id xmlns:xlink="http://www.w3.org/1999/xlink" xlink:type="simple">urn:lsid:zoobank.org:act:7A6B2217-9F1E-4D41-B680-BFD78F3FE553</object-id>
                    <object-id xmlns:xlink="http://www.w3.org/1999/xlink" xlink:type="simple">htp://species-id.net/wiki/Ilyapa</object-id>
                    </tp:taxon-name><tp:taxon-status xmlns:xlink="http://www.w3.org/1999/xlink" xlink:type="simple">gen. n.</tp:taxon-status></tp:nomenclature><tp:treatment-sec sec-type="Type species"><title>Type species.</title><p><italic><tp:taxon-name>Ilyapa longispina</tp:taxon-name></italic>, sp. n.
                    </p></tp:treatment-sec><tp:treatment-sec sec-type="Description"><title>Description.</title><p>Medium sized, depressed leafhoppers (<xref ref-type="fig" rid="F1">Figs 4–10, 12</xref>). Coloration pale orange or green with red/orange markings dorsally; crown with pair of oblique red maculae mesad of ocelli, pronotum with semicircular orange macula anteriorly, face and thoracic sternites black, legs dark basally and pale distally, abdomen heavily marked with dark brown dorsally and with varying amounts of dark brown pigmentation ventrally. Crown depressed, finely granulose, without setae, weakly pentagonal in dorsal view, marginal and medial carinae absent; ocelli on crown anterad of eyes slightly closer to lateral margin than to midline; antennal ledge broadly depressed, coincident with crown margin; flagellum slightly shorter than crown width; mesal margin of eye emarginate; frontoclypeus granulose with oblique anterodorsal section separated from nearly horizontal posteroventral section by distinct transverse ridge; muscle scars distinct laterally; clypeal suture obsolete medially; anteclypeus convex, tapered, apex narrower than lorum; lorum well separated from ventral genal margin; gena weakly produced laterally, partially concealing proepisternum. Pronotum weakly convex with irregular transverse striations, lateral margins divergent posterad, slightly wider than head, strongly carinate, carina even with eye. Exposed part of mesonotum and scutellum wider than long. Forewing (<xref ref-type="fig" rid="F2">Fig. 29</xref>) opaquely sclerotized except apical cells, veins distinct but without marginal setae; R three branched, crossvein s absent; two r-m and 3–4 m-cu crossveins present; apical cells 2 and 3 very short; inner apical cell relatively broad; appendix very narrow. Hind wing (<xref ref-type="fig" rid="F2">Fig. 30</xref>) with cell distad of r-m crossvein parallel-sided or narrowed distally. Prothoracic femur (<xref ref-type="fig" rid="F3">Fig. 34</xref>) slender, AM1 large, located on ventral margin, AV1 well developed, row AV without preapical setae; intercalary row with ~17 slender, close-set setae; tibia 1+1, PV absent. Mesothoracic femur equal in length but wider than prothoracic femur; AV and PV with few widely separated setae, tibial row PD with apical seta, other rows with few irregularly spaced setae. Metathoracic femur macrosetal formula 2+1+1, rarely 2+1+1+1, tibia and tarsus as in <italic><tp:taxon-name>Tungurahuala</tp:taxon-name></italic>. Male with apodemes of sternite III well developed; pygofer (<xref ref-type="fig" rid="F3">Figs 39–45</xref>) short with scattered macrosetae dorsolaterally, with ventral process glabrous, slender, arising posteroventrally and curved posterodorsad; anal tube in dorsal view as long as broad, flat ventrally, with or without pair of ventrolateral processes distally; valve short, rectangular, narrowly fused to pygofer; plates depressed basally, expanded and slightly compressed distally with band of macrosetae extended from lateral margin of base posteriorly across middle of apex; aedeagal shaft (<xref ref-type="fig" rid="F5">Figs 53–62</xref>) arcuate posteriorly, often asymmetrical, gonopore apical; connective trilobed anteriorly, stem broad and depressed; style sinuate with large, sparsely setose preapical lobe, apophysis acuminate with ventral preapical tooth. Female seventh sternite (<xref ref-type="fig" rid="F6">Figs 65–68</xref>) longer than sixth and concealing basal half of ovipositor in repose, posterior margin produced; first valvulae (<xref ref-type="fig" rid="F6">Fig. 72–73</xref>) slender, dorsal sculpturing concatenate, second valvulae (<xref ref-type="fig" rid="F6">Fig. 74</xref>) similar to those of <italic><tp:taxon-name>Tungurahuala</tp:taxon-name></italic> but with dorsal teeth more numerous, prominent and closely spaced, and dorsum at base of blade evenly rounded rather than angulate.<!--PageBreak--> Fifth instar nymph (<xref ref-type="fig" rid="F1">Fig. 10</xref>) with overall form and chaetotaxy similar to that of adult except coloration pale greenish yellow with median dorsal longitudinal white stripe; crown with acrometope well delimited, longer than wide; metope well delimited; ocellar precursors well delimited and positioned as in adult on coryphe anteromesad of eyes, well separated from margin; face with distinct transverse shelf corresponding to epistomal suture (as in adult), cibarial muscle scars distinct; dorsum glabrous with scattered sparse, minute setae; enlarged setae absent; hind tarsomere I with three apical platellae.
                    </p></tp:treatment-sec><tp:treatment-sec sec-type="Etymology"><title>Etymology.</title><p>The name <italic><tp:taxon-name>Ilyapa</tp:taxon-name></italic> is based on that of the Inca god of thunder, lightning, and rain, but the gender is here considered feminine due to its ending.
                    </p></tp:treatment-sec><tp:treatment-sec sec-type="Notes"><title>Notes.</title><p>This genus is closely related to <italic><tp:taxon-name>Tungurahuala</tp:taxon-name></italic>, as indicated by the similarities in cephalic structure (ocelli distant from margin, frontoclypeus with transverse carina), forewing venation (crossvein s lacking), leg chaetotaxy (hind tarsomere I pecten with tapered macrosetae), and male genitalia (pygofer with recurved posteroventral process, style with strong preapical lobe). It differs from <italic><tp:taxon-name>Tungurahuala</tp:taxon-name></italic> in the characters noted in the key.
                    </p><p>The genus is described based on six species from the Andean region of South America. The species inhabit cloud forests and have been collected by sweeping grasses and other herbaceous vegetation in the understory. They are readily distinguished by differences in coloration, head proportions, and the structure of the male genitalia.</p><p><bold>Key to species of <italic><tp:taxon-name>Ilyapa</tp:taxon-name></italic> (males)</bold>
                    </p><table-wrap content-type="key" position="anchor" orientation="portrait"><table><tbody><tr><td rowspan="1" colspan="1">1</td><td rowspan="1" colspan="1">Aedeagal shaft (<xref ref-type="fig" rid="F5">Figs 59–60</xref>) bilaterally symmetrical, compressed and broad in lateral view
                                    </td><td rowspan="1" colspan="1"><italic><tp:taxon-name>Ilyapa ochrescens</tp:taxon-name></italic>, sp. n.</td></tr><tr><td rowspan="1" colspan="1">–</td><td rowspan="1" colspan="1">Aedeagal shaft strongly asymmetrical, elongate, slender and tubular</td><td rowspan="1" colspan="1">2</td></tr><tr><td rowspan="1" colspan="1">2</td><td rowspan="1" colspan="1">Aedeagus (<xref ref-type="fig" rid="F5">Figs 55–56</xref>) with depressed, apically truncate ventral process arising near base; gonopore-bearing shaft elongate, spinelike, evenly tapered distally, without process
                                    </td><td rowspan="1" colspan="1"><italic><tp:taxon-name>Ilyapa loca</tp:taxon-name></italic>, sp. n.</td></tr><tr><td rowspan="1" colspan="1">–</td><td rowspan="1" colspan="1">Aedeagus without basal process, shaft with one or more distal processes</td><td rowspan="1" colspan="1">3</td></tr><tr><td rowspan="1" colspan="1">3</td><td rowspan="1" colspan="1">Aedeagus (<xref ref-type="fig" rid="F5">Figs 58, 64</xref>) with distal process extended laterad at approximately right angle in ventral view
                                    </td><td rowspan="1" colspan="1">4</td></tr><tr><td rowspan="1" colspan="1">–</td><td rowspan="1" colspan="1">Aedeagus with distal process not extended laterad at right angle, either strongly recurved ventrad or more or less continuing in line with shaft</td><td rowspan="1" colspan="1">5</td></tr><tr><td rowspan="1" colspan="1">4</td><td rowspan="1" colspan="1">Distal process of aedeagus bifid (<xref ref-type="fig" rid="F5">Fig. 64</xref>)
                                    </td><td rowspan="1" colspan="1"><italic><tp:taxon-name>Ilyapa viridis</tp:taxon-name></italic>, sp. n.</td></tr><tr><td rowspan="1" colspan="1">–</td><td rowspan="1" colspan="1">Distal process of aedeagus unbranched (<xref ref-type="fig" rid="F5">Fig. 58</xref>)
                                    </td><td rowspan="1" colspan="1"><italic><tp:taxon-name>Ilyapa longispina</tp:taxon-name></italic>, sp. n.</td></tr><tr><td rowspan="1" colspan="1">5</td><td rowspan="1" colspan="1">Aedeagus (<xref ref-type="fig" rid="F5">Fig. 61</xref>) with single distal process strongly recurved ventrad, apex branched; anal tube with several small, irregular ventrolateral teeth (<xref ref-type="fig" rid="F3">Fig. 44</xref>)
                                    </td><td rowspan="1" colspan="1"><italic><tp:taxon-name>Ilyapa recurvata</tp:taxon-name></italic>, sp. n.</td></tr><tr><td rowspan="1" colspan="1">–</td><td rowspan="1" colspan="1">Aedeagus (<xref ref-type="fig" rid="F5">Figs 53–54</xref>) with two distal processes more or less aligned with shaft, asymmetrically curved, one process with angulate projection near base; anal tube with pair of short triangular projections near base (<xref ref-type="fig" rid="F3">Fig. 39</xref>)
                                    </td><td rowspan="1" colspan="1"><italic><tp:taxon-name>Ilyapa bifida</tp:taxon-name></italic>, sp. n.<!--PageBreak--></td></tr></tbody></table></table-wrap></tp:treatment-sec><tp:treatment-sec><!--Section generated to contain objects referenced in tp:taxon-treatment.--><fig id="F1" position="float" orientation="portrait"><label>Figures 1–18.</label><caption><p><tp:taxon-name>Mileewinae</tp:taxon-name>, scale bars = 1 mm <bold>1–10</bold> <tp:taxon-name>Tungurahualini</tp:taxon-name>, dorsal habitus <bold>1</bold> <italic><tp:taxon-name>Tungurahuala basilisca</tp:taxon-name></italic>, male from Colombia <bold>2</bold> <italic><tp:taxon-name>Tungurahuala acuminata</tp:taxon-name></italic>, male <bold>3</bold> same, female <bold>4</bold> <italic><tp:taxon-name>Ilyapa bifida</tp:taxon-name></italic>, male <bold>5</bold> <italic><tp:taxon-name>Ilyapa loca</tp:taxon-name></italic>, male <bold>6</bold> <italic><tp:taxon-name>Ilyapa longispina</tp:taxon-name></italic>, male <bold>7</bold> <italic><tp:taxon-name>Ilyapa ochrescens</tp:taxon-name></italic>, male <bold>8</bold> <italic><tp:taxon-name>Ilyapa recurvata</tp:taxon-name></italic>, male <bold>9</bold> <italic><tp:taxon-name>Ilyapa viridis</tp:taxon-name></italic>, male <bold>10</bold> same, 5th instar nymph <bold>11–12</bold> <tp:taxon-name>Tungurahualini</tp:taxon-name>, lateral habitus <bold>11</bold> <italic><tp:taxon-name>Tungurahuala acuminata</tp:taxon-name></italic>, male <bold>12</bold> <italic><tp:taxon-name>Ilyapa viridis</tp:taxon-name></italic>, male <bold>13–18</bold> Other <tp:taxon-name>Mileewinae</tp:taxon-name> <bold>13</bold> <italic><tp:taxon-name>Makilingia</tp:taxon-name></italic> sp., male from Thailand, dorsal habitus <bold>14</bold> same, <italic><tp:taxon-name>Mileewa margheritae</tp:taxon-name></italic>, male <bold>15</bold> same, <italic><tp:taxon-name>Tinteromus</tp:taxon-name></italic> sp., male from Colombia (full length of antenna not shown) <bold>16</bold> <italic><tp:taxon-name>Makilingia</tp:taxon-name></italic> sp., lateral habitus <bold>17</bold> same, <italic><tp:taxon-name>Mileewa margheritae</tp:taxon-name></italic> <bold>18</bold> same, <italic><tp:taxon-name>Tinteromus</tp:taxon-name></italic> sp.</p></caption><graphic xmlns:xlink="http://www.w3.org/1999/xlink" xlink:href="ZooKeys-124-019-g001.jpg" position="float" orientation="portrait" xlink:type="simple"/></fig><fig id="F2" position="float" orientation="portrait"><label>Figures 19–30.</label><caption><p><tp:taxon-name>Mileewinae</tp:taxon-name>, wings <bold>19–20</bold> <italic><tp:taxon-name>Makilingia</tp:taxon-name></italic> sp. (Thailand), fore- and hind wing <bold>21–22</bold> same, <italic><tp:taxon-name>Mileewa margheritae</tp:taxon-name></italic> <bold>23–24</bold> same, <italic><tp:taxon-name>Tinteromus</tp:taxon-name></italic> sp. (Colombia) <bold>25–26</bold> same, <italic><tp:taxon-name>Amahuaka</tp:taxon-name></italic> sp. (Mexico) <bold>27–28</bold> <italic><tp:taxon-name>Tungurahuala acuminata</tp:taxon-name></italic> <bold>29–30</bold> same, <italic><tp:taxon-name>Ilyapa viridis</tp:taxon-name></italic>.</p></caption><graphic xmlns:xlink="http://www.w3.org/1999/xlink" xlink:href="ZooKeys-124-019-g002.jpg" position="float" orientation="portrait" xlink:type="simple"/></fig><fig id="F3" position="float" orientation="portrait"><label>Figures 31–45.</label><caption><p><tp:taxon-name>Tungurahualini</tp:taxon-name> <bold>31–32</bold> head, anteroventral view <bold>31</bold> <italic><tp:taxon-name>Tungurahuala acuminata</tp:taxon-name></italic> <bold>32</bold> <italic><tp:taxon-name>Ilyapa viridis</tp:taxon-name></italic> <bold>33–34</bold> prothoracic femur, anterior view <bold>33</bold> <italic><tp:taxon-name>Tungurahuala acuminata</tp:taxon-name></italic> <bold>34</bold> <italic><tp:taxon-name>Ilyapa viridis</tp:taxon-name></italic> <bold>35–36</bold> hind tarsomere I, ventral view <bold>35</bold> <italic><tp:taxon-name>Tungurahuala acuminata</tp:taxon-name></italic> <bold>36</bold> <italic><tp:taxon-name>Ilyapa viridis</tp:taxon-name></italic> <bold>37</bold> <italic><tp:taxon-name>Tungurahuala acuminata</tp:taxon-name></italic>, genital capsule, lateral view <bold>38</bold> same, valve and subgenital plates, ventral view <bold>39</bold> <italic><tp:taxon-name>Ilyapa bifida</tp:taxon-name></italic>, genital capsule, lateral view <bold>40</bold> same, <italic><tp:taxon-name>Ilyapa loca</tp:taxon-name></italic> <bold>41</bold> same, <italic><tp:taxon-name>Ilyapa longispina</tp:taxon-name></italic> <bold>42</bold> same, <italic><tp:taxon-name>Ilyapa ochrescens</tp:taxon-name></italic> <bold>43</bold> <italic><tp:taxon-name>Ilyapa ochrescens</tp:taxon-name></italic>, left subgenital plate, ventral view <bold>44</bold> <italic><tp:taxon-name>Ilyapa recurvata</tp:taxon-name></italic>, genital capsule, lateral view <bold>45</bold> same, <italic><tp:taxon-name>Ilyapa viridis</tp:taxon-name></italic>.</p></caption><graphic xmlns:xlink="http://www.w3.org/1999/xlink" xlink:href="ZooKeys-124-019-g003.jpg" position="float" orientation="portrait" xlink:type="simple"/></fig><fig id="F5" position="float" orientation="portrait"><label>Figures 53–64.</label><caption><p><italic><tp:taxon-name>Ilyapa</tp:taxon-name></italic>, male genitalia, lateral and ventral views <bold>53–54</bold> <italic><tp:taxon-name>Ilyapa bifida</tp:taxon-name></italic> <bold>55–56</bold> <italic><tp:taxon-name>Ilyapa loca</tp:taxon-name></italic> <bold>57–58</bold> <italic><tp:taxon-name>Ilyapa longispina</tp:taxon-name></italic> <bold>59–60</bold> <italic><tp:taxon-name>Ilyapa ochrescens</tp:taxon-name></italic> <bold>61–62</bold> <italic><tp:taxon-name>Ilyapa recurvata</tp:taxon-name></italic> <bold>63–64</bold> <italic><tp:taxon-name>Ilyapa viridis</tp:taxon-name></italic>.</p></caption><graphic xmlns:xlink="http://www.w3.org/1999/xlink" xlink:href="ZooKeys-124-019-g005.jpg" position="float" orientation="portrait" xlink:type="simple"/></fig><fig id="F6" position="float" orientation="portrait"><label>Figures 65–74.</label><caption><p><tp:taxon-name>Tungurahualini</tp:taxon-name>, female terminalia <bold>65–68</bold> sternite VII <bold>65</bold> <italic><tp:taxon-name>Tungurahuala acuminata</tp:taxon-name></italic> <bold>66</bold> <italic><tp:taxon-name>Ilyapa bifida</tp:taxon-name></italic> <bold>67</bold> <italic><tp:taxon-name>Ilyapa longispina</tp:taxon-name></italic> <bold>68</bold> <italic><tp:taxon-name>Ilyapa viridis</tp:taxon-name></italic> <bold>69–71</bold> <italic><tp:taxon-name>Tungurahuala acuminata</tp:taxon-name></italic> <bold>69</bold> first valvula <bold>70</bold> same, detail of dorsal sculptured area <bold>71</bold> second valvulae <bold>72–74</bold> <italic><tp:taxon-name>Ilyapa longispina</tp:taxon-name></italic> <bold>72</bold> first valvula <bold>73</bold> same, detail of dorsal sculptured area <bold>74</bold> second valvulae</p></caption><graphic xmlns:xlink="http://www.w3.org/1999/xlink" xlink:href="ZooKeys-124-019-g006.jpg" position="float" orientation="portrait" xlink:type="simple"/></fig></tp:treatment-sec></tp:taxon-treatment>
