# Supplementary material for: Tungurahualini, a new tribe of Neotropical leafhoppers, with notes on the subfamily Mileewinae (Hemiptera, Cicadellidae)
Source: Zookeys. 2011 Aug 18;(124):19–39. doi: 10.3897/zookeys.124.1561 (PMC3175117; doi:10.3897/zookeys.124.1561)
Supplement: XML Treatment for Ilyapa recurvata [file zookeys.124.1561-treatment11.xml]

<!DOCTYPE tp:taxon-treatment
  PUBLIC "-//TaxonX//DTD Taxonomic Treatment Publishing DTD v0 20100105//EN" "tax-treatment-NSO.dtd">
<tp:taxon-treatment xmlns:tp="http://www.plazi.org/taxpub"><tp:treatment-meta><mixed-citation publication-type="journal"><person-group><name><surname>Dietrich</surname><given-names>C. H.</given-names></name></person-group><article-title>Tungurahualini, a new tribe of Neotropical leafhoppers, with notes on the subfamily Mileewinae (Hemiptera, Cicadellidae)</article-title><source>Zookeys</source><day>18</day><month>8</month><year>2011</year><volume>2011</volume><issue>124</issue><fpage>19</fpage><lpage>39</lpage><pub-id pub-id-type="doi">10.3897/zookeys.124.1561</pub-id></mixed-citation></tp:treatment-meta><tp:nomenclature><tp:taxon-name>
                        <tp:taxon-name-part taxon-name-part-type="genus">Ilyapa</tp:taxon-name-part>
                        <tp:taxon-name-part taxon-name-part-type="species">recurvata</tp:taxon-name-part>
                    <object-id xmlns:xlink="http://www.w3.org/1999/xlink" xlink:type="simple">urn:lsid:zoobank.org:act:987F8A00-CC54-494D-AE56-7FDAD4F92AF3</object-id>
                    <object-id xmlns:xlink="http://www.w3.org/1999/xlink" xlink:type="simple">htp://species-id.net/wiki/Ilyapa_recurvata</object-id>
                    </tp:taxon-name><tp:taxon-status xmlns:xlink="http://www.w3.org/1999/xlink" xlink:type="simple">sp. n.</tp:taxon-status><xref ref-type="fig" rid="F1">Figs 8</xref><xref ref-type="fig" rid="F3">44</xref><xref ref-type="fig" rid="F5">61–62</xref></tp:nomenclature><tp:treatment-sec sec-type="Description"><title>Description.</title><p>Length male 5.9 mm. External morphology and male terminalia similar to those of <italic><tp:taxon-name>Ilyapa longispina</tp:taxon-name></italic>, except as follows: anal tube without pair of ventrolateral processes but with several irregular teeth; aedeagus with distal process strongly recurved ventrad and anterad, branched near midlength with one branch about half length of other. Female unknown.
                    </p></tp:treatment-sec><tp:treatment-sec sec-type="Material examined"><title>Material examined.</title><p>Holotype male: PERU, Huánuco, Carpish Pass, 2600 m, <named-content xmlns:xlink="http://www.w3.org/1999/xlink" content-type="dwc:verbatimCoordinates" xlink:type="simple">9°43'3"S, 76°5'38"W</named-content>, 27 October 2002 (C. H. Dietrich) sweeping, 02-45-1 [USML].</p></tp:treatment-sec><tp:treatment-sec sec-type="Etymology"><title>Etymology.</title><p>The species name refers to the strongly recurved apex of the aedeagus.</p></tp:treatment-sec><tp:treatment-sec sec-type="Notes"><title>Notes.</title><p>This species may be distinguished by its relatively short crown and strongly recurved aedeagal apex.</p></tp:treatment-sec><tp:treatment-sec><!--Section generated to contain objects referenced in tp:taxon-treatment.--><fig id="F1" position="float" orientation="portrait"><label>Figures 1–18.</label><caption><p><tp:taxon-name>Mileewinae</tp:taxon-name>, scale bars = 1 mm <bold>1–10</bold> <tp:taxon-name>Tungurahualini</tp:taxon-name>, dorsal habitus <bold>1</bold> <italic><tp:taxon-name>Tungurahuala basilisca</tp:taxon-name></italic>, male from Colombia <bold>2</bold> <italic><tp:taxon-name>Tungurahuala acuminata</tp:taxon-name></italic>, male <bold>3</bold> same, female <bold>4</bold> <italic><tp:taxon-name>Ilyapa bifida</tp:taxon-name></italic>, male <bold>5</bold> <italic><tp:taxon-name>Ilyapa loca</tp:taxon-name></italic>, male <bold>6</bold> <italic><tp:taxon-name>Ilyapa longispina</tp:taxon-name></italic>, male <bold>7</bold> <italic><tp:taxon-name>Ilyapa ochrescens</tp:taxon-name></italic>, male <bold>8</bold> <italic><tp:taxon-name>Ilyapa recurvata</tp:taxon-name></italic>, male <bold>9</bold> <italic><tp:taxon-name>Ilyapa viridis</tp:taxon-name></italic>, male <bold>10</bold> same, 5th instar nymph <bold>11–12</bold> <tp:taxon-name>Tungurahualini</tp:taxon-name>, lateral habitus <bold>11</bold> <italic><tp:taxon-name>Tungurahuala acuminata</tp:taxon-name></italic>, male <bold>12</bold> <italic><tp:taxon-name>Ilyapa viridis</tp:taxon-name></italic>, male <bold>13–18</bold> Other <tp:taxon-name>Mileewinae</tp:taxon-name> <bold>13</bold> <italic><tp:taxon-name>Makilingia</tp:taxon-name></italic> sp., male from Thailand, dorsal habitus <bold>14</bold> same, <italic><tp:taxon-name>Mileewa margheritae</tp:taxon-name></italic>, male <bold>15</bold> same, <italic><tp:taxon-name>Tinteromus</tp:taxon-name></italic> sp., male from Colombia (full length of antenna not shown) <bold>16</bold> <italic><tp:taxon-name>Makilingia</tp:taxon-name></italic> sp., lateral habitus <bold>17</bold> same, <italic><tp:taxon-name>Mileewa margheritae</tp:taxon-name></italic> <bold>18</bold> same, <italic><tp:taxon-name>Tinteromus</tp:taxon-name></italic> sp.</p></caption><graphic xmlns:xlink="http://www.w3.org/1999/xlink" xlink:href="ZooKeys-124-019-g001.jpg" position="float" orientation="portrait" xlink:type="simple"/></fig><fig id="F3" position="float" orientation="portrait"><label>Figures 31–45.</label><caption><p><tp:taxon-name>Tungurahualini</tp:taxon-name> <bold>31–32</bold> head, anteroventral view <bold>31</bold> <italic><tp:taxon-name>Tungurahuala acuminata</tp:taxon-name></italic> <bold>32</bold> <italic><tp:taxon-name>Ilyapa viridis</tp:taxon-name></italic> <bold>33–34</bold> prothoracic femur, anterior view <bold>33</bold> <italic><tp:taxon-name>Tungurahuala acuminata</tp:taxon-name></italic> <bold>34</bold> <italic><tp:taxon-name>Ilyapa viridis</tp:taxon-name></italic> <bold>35–36</bold> hind tarsomere I, ventral view <bold>35</bold> <italic><tp:taxon-name>Tungurahuala acuminata</tp:taxon-name></italic> <bold>36</bold> <italic><tp:taxon-name>Ilyapa viridis</tp:taxon-name></italic> <bold>37</bold> <italic><tp:taxon-name>Tungurahuala acuminata</tp:taxon-name></italic>, genital capsule, lateral view <bold>38</bold> same, valve and subgenital plates, ventral view <bold>39</bold> <italic><tp:taxon-name>Ilyapa bifida</tp:taxon-name></italic>, genital capsule, lateral view <bold>40</bold> same, <italic><tp:taxon-name>Ilyapa loca</tp:taxon-name></italic> <bold>41</bold> same, <italic><tp:taxon-name>Ilyapa longispina</tp:taxon-name></italic> <bold>42</bold> same, <italic><tp:taxon-name>Ilyapa ochrescens</tp:taxon-name></italic> <bold>43</bold> <italic><tp:taxon-name>Ilyapa ochrescens</tp:taxon-name></italic>, left subgenital plate, ventral view <bold>44</bold> <italic><tp:taxon-name>Ilyapa recurvata</tp:taxon-name></italic>, genital capsule, lateral view <bold>45</bold> same, <italic><tp:taxon-name>Ilyapa viridis</tp:taxon-name></italic>.</p></caption><graphic xmlns:xlink="http://www.w3.org/1999/xlink" xlink:href="ZooKeys-124-019-g003.jpg" position="float" orientation="portrait" xlink:type="simple"/></fig><fig id="F5" position="float" orientation="portrait"><label>Figures 53–64.</label><caption><p><italic><tp:taxon-name>Ilyapa</tp:taxon-name></italic>, male genitalia, lateral and ventral views <bold>53–54</bold> <italic><tp:taxon-name>Ilyapa bifida</tp:taxon-name></italic> <bold>55–56</bold> <italic><tp:taxon-name>Ilyapa loca</tp:taxon-name></italic> <bold>57–58</bold> <italic><tp:taxon-name>Ilyapa longispina</tp:taxon-name></italic> <bold>59–60</bold> <italic><tp:taxon-name>Ilyapa ochrescens</tp:taxon-name></italic> <bold>61–62</bold> <italic><tp:taxon-name>Ilyapa recurvata</tp:taxon-name></italic> <bold>63–64</bold> <italic><tp:taxon-name>Ilyapa viridis</tp:taxon-name></italic>.</p></caption><graphic xmlns:xlink="http://www.w3.org/1999/xlink" xlink:href="ZooKeys-124-019-g005.jpg" position="float" orientation="portrait" xlink:type="simple"/></fig></tp:treatment-sec></tp:taxon-treatment>
