# Supplementary material for: Tungurahualini, a new tribe of Neotropical leafhoppers, with notes on the subfamily Mileewinae (Hemiptera, Cicadellidae)
Source: Zookeys. 2011 Aug 18;(124):19–39. doi: 10.3897/zookeys.124.1561 (PMC3175117; doi:10.3897/zookeys.124.1561)
Supplement: XML Treatment for Ilyapa viridis [file zookeys.124.1561-treatment12.xml]

<!DOCTYPE tp:taxon-treatment
  PUBLIC "-//TaxonX//DTD Taxonomic Treatment Publishing DTD v0 20100105//EN" "tax-treatment-NSO.dtd">
<tp:taxon-treatment xmlns:tp="http://www.plazi.org/taxpub"><tp:treatment-meta><mixed-citation publication-type="journal"><person-group><name><surname>Dietrich</surname><given-names>C. H.</given-names></name></person-group><article-title>Tungurahualini, a new tribe of Neotropical leafhoppers, with notes on the subfamily Mileewinae (Hemiptera, Cicadellidae)</article-title><source>Zookeys</source><day>18</day><month>8</month><year>2011</year><volume>2011</volume><issue>124</issue><fpage>19</fpage><lpage>39</lpage><pub-id pub-id-type="doi">10.3897/zookeys.124.1561</pub-id></mixed-citation></tp:treatment-meta><tp:nomenclature><tp:taxon-name>
                        <tp:taxon-name-part taxon-name-part-type="genus">Ilyapa</tp:taxon-name-part>
                        <tp:taxon-name-part taxon-name-part-type="species">viridis</tp:taxon-name-part>
                    <object-id xmlns:xlink="http://www.w3.org/1999/xlink" xlink:type="simple">urn:lsid:zoobank.org:act:D530E660-0B0C-4159-9EDF-4FD394B048C4</object-id>
                    <object-id xmlns:xlink="http://www.w3.org/1999/xlink" xlink:type="simple">htp://species-id.net/wiki/Ilyapa_viridis</object-id>
                    </tp:taxon-name><tp:taxon-status xmlns:xlink="http://www.w3.org/1999/xlink" xlink:type="simple">sp. n.</tp:taxon-status><xref ref-type="fig" rid="F1">Figs 9</xref><xref ref-type="fig" rid="F2">29–30</xref><xref ref-type="fig" rid="F3">32, 34, 45</xref><xref ref-type="fig" rid="F5">63–64</xref><xref ref-type="fig" rid="F6">68</xref></tp:nomenclature><tp:treatment-sec sec-type="Description"><title>Description.</title><p>Length male 5.8–6.0, female 7.0 mm. Crown pale yellow medially, white laterally, orange/red maculae broad, overlapping ocelli; anterior margin forming approximately right angle; pronotum and opaque areas of forewing dark green (mottled with yellow in specimens removed from ethanol), pronotum with semicircular macula distinct. Male pygofer processes slender, crossing posteromedially; anal tube with pair of retrorse posterolateral spines. Aedeagus asymmetrical, shaft narrow, tubular and gradually tapered distally, in lateral view narrowly U-shaped with distal part<!--PageBreak--><!--PageBreak--> attenuated and arcuate; apex with slender bifurcate process extended to left at right angle to shaft. Female seventh sternite posterior margin with small acute median tooth.</p></tp:treatment-sec><tp:treatment-sec sec-type="Material examined"><title>Material examined.</title><p>Holotype male: PERU, Pasco, Yanachaga-Chemillén N.P., <named-content xmlns:xlink="http://www.w3.org/1999/xlink" content-type="dwc:verbatimCoordinates" xlink:type="simple">10°32'39.7"S, 75°22'00.1"W</named-content>, 2300m, 10–13 October 2002 (D. Takiya, C. Peña, R. Rakitov) Malaise trap across Rio San Alberto [USML]. Paratypes: 1 male and 1 female, <!--PageBreak-->same data; 2 males, Yanachaga-Chemillén N.P., <named-content xmlns:xlink="http://www.w3.org/1999/xlink" content-type="dwc:verbatimCoordinates" xlink:type="simple">10°32'S, 75°21'W</named-content>, S. Alberto Valley ca. Refugio El Cedro, 2270–2420m, 12 October 2002 (R. Rakitov); 2 males, 1 female, same data except 10 October 2002 (D. M. Takiya); 8 females, same data except 12 October 2002 (D. M. Takiya) [INHS].</p></tp:treatment-sec><tp:treatment-sec sec-type="Etymology"><title>Etymology.</title><p>The species name refers to the mostly pale green coloration of the dorsum.</p></tp:treatment-sec><tp:treatment-sec sec-type="Notes"><title>Notes.</title><p>This species closely resembles <italic><tp:taxon-name>Ilyapa longispina</tp:taxon-name></italic> in external morphology and in the male genitalia, but may be distinguished by the shorter, distinctly branched distal aedeagal process and by the distinctly smaller median lobe of female abdominal sternite VII.
                    </p><p>In one examined male specimen, the configuration of the aedeagus is the mirror image of that of the other specimens.</p><fig id="F4" position="float" orientation="portrait"><label>Figures 46–52.</label><caption><p><italic><tp:taxon-name>Tungurahuala</tp:taxon-name></italic>, male genitalia <bold>46</bold> <italic><tp:taxon-name>Tungurahuala basilisca</tp:taxon-name></italic> (specimen from PNN Chingaza Alto de la Bandera, Cundinamarca, Colombia), genitalia, lateral view <bold>47</bold> same, ventral view (only right style shown) <bold>48</bold> <italic><tp:taxon-name>Tungurahuala basilisca</tp:taxon-name></italic> (specimen from PNN Chingaza Churrascales, Cundinamarca, Colombia), genitalia, lateral view <bold>49</bold> same, ventral view <bold>50</bold> <italic><tp:taxon-name>Tungurahuala acuminata</tp:taxon-name></italic>, genitalia, lateral view <bold>51</bold> same, ventral view <bold>52</bold> same, aedeagus, posteroventral view.</p></caption><graphic xmlns:xlink="http://www.w3.org/1999/xlink" xlink:href="ZooKeys-124-019-g004.jpg" position="float" orientation="portrait" xlink:type="simple"/></fig><fig id="F5" position="float" orientation="portrait"><label>Figures 53–64.</label><caption><p><italic><tp:taxon-name>Ilyapa</tp:taxon-name></italic>, male genitalia, lateral and ventral views <bold>53–54</bold> <italic><tp:taxon-name>Ilyapa bifida</tp:taxon-name></italic> <bold>55–56</bold> <italic><tp:taxon-name>Ilyapa loca</tp:taxon-name></italic> <bold>57–58</bold> <italic><tp:taxon-name>Ilyapa longispina</tp:taxon-name></italic> <bold>59–60</bold> <italic><tp:taxon-name>Ilyapa ochrescens</tp:taxon-name></italic> <bold>61–62</bold> <italic><tp:taxon-name>Ilyapa recurvata</tp:taxon-name></italic> <bold>63–64</bold> <italic><tp:taxon-name>Ilyapa viridis</tp:taxon-name></italic>.</p></caption><graphic xmlns:xlink="http://www.w3.org/1999/xlink" xlink:href="ZooKeys-124-019-g005.jpg" position="float" orientation="portrait" xlink:type="simple"/></fig><fig id="F6" position="float" orientation="portrait"><label>Figures 65–74.</label><caption><p><tp:taxon-name>Tungurahualini</tp:taxon-name>, female terminalia <bold>65–68</bold> sternite VII <bold>65</bold> <italic><tp:taxon-name>Tungurahuala acuminata</tp:taxon-name></italic> <bold>66</bold> <italic><tp:taxon-name>Ilyapa bifida</tp:taxon-name></italic> <bold>67</bold> <italic><tp:taxon-name>Ilyapa longispina</tp:taxon-name></italic> <bold>68</bold> <italic><tp:taxon-name>Ilyapa viridis</tp:taxon-name></italic> <bold>69–71</bold> <italic><tp:taxon-name>Tungurahuala acuminata</tp:taxon-name></italic> <bold>69</bold> first valvula <bold>70</bold> same, detail of dorsal sculptured area <bold>71</bold> second valvulae <bold>72–74</bold> <italic><tp:taxon-name>Ilyapa longispina</tp:taxon-name></italic> <bold>72</bold> first valvula <bold>73</bold> same, detail of dorsal sculptured area <bold>74</bold> second valvulae</p></caption><graphic xmlns:xlink="http://www.w3.org/1999/xlink" xlink:href="ZooKeys-124-019-g006.jpg" position="float" orientation="portrait" xlink:type="simple"/></fig></tp:treatment-sec><tp:treatment-sec><!--Section generated to contain objects referenced in tp:taxon-treatment.--><fig id="F1" position="float" orientation="portrait"><label>Figures 1–18.</label><caption><p><tp:taxon-name>Mileewinae</tp:taxon-name>, scale bars = 1 mm <bold>1–10</bold> <tp:taxon-name>Tungurahualini</tp:taxon-name>, dorsal habitus <bold>1</bold> <italic><tp:taxon-name>Tungurahuala basilisca</tp:taxon-name></italic>, male from Colombia <bold>2</bold> <italic><tp:taxon-name>Tungurahuala acuminata</tp:taxon-name></italic>, male <bold>3</bold> same, female <bold>4</bold> <italic><tp:taxon-name>Ilyapa bifida</tp:taxon-name></italic>, male <bold>5</bold> <italic><tp:taxon-name>Ilyapa loca</tp:taxon-name></italic>, male <bold>6</bold> <italic><tp:taxon-name>Ilyapa longispina</tp:taxon-name></italic>, male <bold>7</bold> <italic><tp:taxon-name>Ilyapa ochrescens</tp:taxon-name></italic>, male <bold>8</bold> <italic><tp:taxon-name>Ilyapa recurvata</tp:taxon-name></italic>, male <bold>9</bold> <italic><tp:taxon-name>Ilyapa viridis</tp:taxon-name></italic>, male <bold>10</bold> same, 5th instar nymph <bold>11–12</bold> <tp:taxon-name>Tungurahualini</tp:taxon-name>, lateral habitus <bold>11</bold> <italic><tp:taxon-name>Tungurahuala acuminata</tp:taxon-name></italic>, male <bold>12</bold> <italic><tp:taxon-name>Ilyapa viridis</tp:taxon-name></italic>, male <bold>13–18</bold> Other <tp:taxon-name>Mileewinae</tp:taxon-name> <bold>13</bold> <italic><tp:taxon-name>Makilingia</tp:taxon-name></italic> sp., male from Thailand, dorsal habitus <bold>14</bold> same, <italic><tp:taxon-name>Mileewa margheritae</tp:taxon-name></italic>, male <bold>15</bold> same, <italic><tp:taxon-name>Tinteromus</tp:taxon-name></italic> sp., male from Colombia (full length of antenna not shown) <bold>16</bold> <italic><tp:taxon-name>Makilingia</tp:taxon-name></italic> sp., lateral habitus <bold>17</bold> same, <italic><tp:taxon-name>Mileewa margheritae</tp:taxon-name></italic> <bold>18</bold> same, <italic><tp:taxon-name>Tinteromus</tp:taxon-name></italic> sp.</p></caption><graphic xmlns:xlink="http://www.w3.org/1999/xlink" xlink:href="ZooKeys-124-019-g001.jpg" position="float" orientation="portrait" xlink:type="simple"/></fig><fig id="F2" position="float" orientation="portrait"><label>Figures 19–30.</label><caption><p><tp:taxon-name>Mileewinae</tp:taxon-name>, wings <bold>19–20</bold> <italic><tp:taxon-name>Makilingia</tp:taxon-name></italic> sp. (Thailand), fore- and hind wing <bold>21–22</bold> same, <italic><tp:taxon-name>Mileewa margheritae</tp:taxon-name></italic> <bold>23–24</bold> same, <italic><tp:taxon-name>Tinteromus</tp:taxon-name></italic> sp. (Colombia) <bold>25–26</bold> same, <italic><tp:taxon-name>Amahuaka</tp:taxon-name></italic> sp. (Mexico) <bold>27–28</bold> <italic><tp:taxon-name>Tungurahuala acuminata</tp:taxon-name></italic> <bold>29–30</bold> same, <italic><tp:taxon-name>Ilyapa viridis</tp:taxon-name></italic>.</p></caption><graphic xmlns:xlink="http://www.w3.org/1999/xlink" xlink:href="ZooKeys-124-019-g002.jpg" position="float" orientation="portrait" xlink:type="simple"/></fig><fig id="F3" position="float" orientation="portrait"><label>Figures 31–45.</label><caption><p><tp:taxon-name>Tungurahualini</tp:taxon-name> <bold>31–32</bold> head, anteroventral view <bold>31</bold> <italic><tp:taxon-name>Tungurahuala acuminata</tp:taxon-name></italic> <bold>32</bold> <italic><tp:taxon-name>Ilyapa viridis</tp:taxon-name></italic> <bold>33–34</bold> prothoracic femur, anterior view <bold>33</bold> <italic><tp:taxon-name>Tungurahuala acuminata</tp:taxon-name></italic> <bold>34</bold> <italic><tp:taxon-name>Ilyapa viridis</tp:taxon-name></italic> <bold>35–36</bold> hind tarsomere I, ventral view <bold>35</bold> <italic><tp:taxon-name>Tungurahuala acuminata</tp:taxon-name></italic> <bold>36</bold> <italic><tp:taxon-name>Ilyapa viridis</tp:taxon-name></italic> <bold>37</bold> <italic><tp:taxon-name>Tungurahuala acuminata</tp:taxon-name></italic>, genital capsule, lateral view <bold>38</bold> same, valve and subgenital plates, ventral view <bold>39</bold> <italic><tp:taxon-name>Ilyapa bifida</tp:taxon-name></italic>, genital capsule, lateral view <bold>40</bold> same, <italic><tp:taxon-name>Ilyapa loca</tp:taxon-name></italic> <bold>41</bold> same, <italic><tp:taxon-name>Ilyapa longispina</tp:taxon-name></italic> <bold>42</bold> same, <italic><tp:taxon-name>Ilyapa ochrescens</tp:taxon-name></italic> <bold>43</bold> <italic><tp:taxon-name>Ilyapa ochrescens</tp:taxon-name></italic>, left subgenital plate, ventral view <bold>44</bold> <italic><tp:taxon-name>Ilyapa recurvata</tp:taxon-name></italic>, genital capsule, lateral view <bold>45</bold> same, <italic><tp:taxon-name>Ilyapa viridis</tp:taxon-name></italic>.</p></caption><graphic xmlns:xlink="http://www.w3.org/1999/xlink" xlink:href="ZooKeys-124-019-g003.jpg" position="float" orientation="portrait" xlink:type="simple"/></fig></tp:treatment-sec></tp:taxon-treatment>
